# Supplementary material for: Molecular Criteria for Defining the Naive Human Pluripotent State
Source: Cell Stem Cell. 2016 Oct 6;19(4):502–15. doi: 10.1016/j.stem.2016.06.011 (PMC5065525; doi:10.1016/j.stem.2016.06.011)
Supplement: Table S1. Mean Expression Counts for All TE Integrants that Yielded a Minimum of 20 Reads in at Least One ESC Sample — Related to Figure 1. [file mmc2.xlsx]

## Sheet: DE_Primed_vs_Naive-8
chr	start	end	repName	strand	class.fam	unMerged	mean.Naive	mean.Primed	foldChange	padj	diffExpr	dist2gene	gene.ens	gene.name
chr1	50846651	50848247	SVA_D	+	Retroposon/SVA	SVA_D	301.329	0.503804	-598.108	1.59866e-10	Yes	34976	ENSG00000142700	DMRTA2
chr12	97958192	97958443	MIRb	+	SINE/MIR	MIRb	0.541224	267.789	494.784	2.21487e-10	Yes	611064	ENSG00000139350	NEDD1
chr13	46736400	46737787	SVA_C	+	Retroposon/SVA	SVA_C	366.412	0.503804	-727.289	2.21487e-10	Yes	0	ENSG00000136167	LCP1
chr2	11042073	11044034	SVA_F	-	Retroposon/SVA	SVA_F	444.422	0.619025	-717.939	2.21487e-10	Yes	-8030	ENSG00000162975	KCNF1
chr20	52470321	52471772	SVA_D	+	Retroposon/SVA	SVA_D	458.349	0.631611	-725.682	2.21487e-10	Yes	81545	ENSG00000064787	BCAS1
chr5	79596365	79598167	SVA_D	+	Retroposon/SVA	SVA_D	339.173	0.630499	-537.944	2.21487e-10	Yes	-17278	ENSG00000164299	SPZ1
chr9	134782054	134782580	MER41B	-	LTR/ERV1	MER41B	289.545	0.503804	-574.717	2.21487e-10	Yes	0	ENSG00000160563	MED27
chr7	64725150	64726046	LTR5_Hs	-	LTR/ERVK	LTR5_Hs	457.678	0.631611	-724.62	3.07837e-10	Yes	-112667	ENSG00000146757	ZNF92
chr1	46189675	46191131	SVA_E	+	Retroposon/SVA	SVA_E	158.338	0.503804	-314.284	3.09236e-10	Yes	0	ENSG00000197429	IPP
chr20	30709007	30711015	SVA_D	-	Retroposon/SVA	SVA_D	128.598	0.503804	-255.253	3.09236e-10	Yes	0	ENSG00000101337	TM9SF4
chr1	235471756	235473508	SVA_D	+	Retroposon/SVA	SVA_D	3877.84	114.233	-33.9469	4.07272e-10	Yes	0	ENSG00000054267	ARID4B
chr12	56468876	56470558	SVA_F	-	Retroposon/SVA	SVA_F	334.482	0.504878	-662.502	4.07272e-10	Yes	-3084	ENSG00000065361	ERBB3
chr16	8162561	8162857	AluY	+	SINE/Alu	AluY	82.7964	0.503804	-164.342	4.07272e-10	Yes	399222	ENSG00000078328	RBFOX1
chr17	15997860	15999635	SVA_D	+	Retroposon/SVA	SVA_D	159.498	0.503804	-316.588	4.07272e-10	Yes	0	ENSG00000141027	NCOR1
chr22	22237233	22239139	SVA_D	-	Retroposon/SVA	SVA_D	171.194	0.619025	-276.554	4.07272e-10	Yes	-15264	ENSG00000100030	MAPK1
chr6	73934216	73934517	AluY	+	SINE/Alu	AluY	116.869	0.503804	-231.973	5.34483e-10	Yes	0	ENSG00000243501	RP11-257K9.8
chr6	167645288	167645602	AluSx	-	SINE/Alu	AluSx	0.542515	74.0476	136.489	5.34483e-10	Yes	34888	ENSG00000166984	TCP10L2
chr1	24357920	24359387	SVA_A	-	Retroposon/SVA	SVA_A	124.287	0.503804	-246.697	5.83355e-10	Yes	23139	ENSG00000142661	MYOM3
chr10	103489613	103489920	AluY	+	SINE/Alu	AluY	175.286	0.503804	-347.925	5.83355e-10	Yes	-34562	ENSG00000107829	FBXW4
chr14	36293178	36294838	SVA_D	-	Retroposon/SVA	SVA_D	2228.75	53.3937	-41.7419	5.83355e-10	Yes	-687	ENSG00000100916	BRMS1L
chr7	48033440	48033737	HAL1	+	LINE/L1	HAL1	209.021	0.503804	-414.885	5.83355e-10	Yes	0	ENSG00000164744	SUN3
chr9	125818761	125820365	SVA_D	-	Retroposon/SVA	SVA_D	159.353	0.503804	-316.299	5.83355e-10	Yes	0	ENSG00000011454	RABGAP1
chr2	217089983	217092321	SVA_E	-	Retroposon/SVA	SVA_E	143.037	0.504878	-283.311	6.32566e-10	Yes	18958	ENSG00000079246	XRCC5
chr19	39287788	39289464	SVA_D	-	Retroposon/SVA	SVA_D	427.022	0.969451	-440.478	7.05545e-10	Yes	2848	ENSG00000171747	LGALS4
chr18	70916201	70916749	L1MDa	+	LINE/L1	L1MDa	248.794	0.503804	-493.831	8.34764e-10	Yes	0	ENSG00000263711	RP11-169F17.1
chr2	128110253	128111835	SVA_D	+	Retroposon/SVA	SVA_D	128.274	0.503804	-254.611	9.0855e-10	Yes	0	ENSG00000169967	MAP3K2
chr10	99287254	99288526	SVA_D	-	Retroposon/SVA	SVA_D	75.7421	0.503804	-150.34	1.03296e-09	Yes	0	ENSG00000165886	UBTD1
chr7	100119840	100122236	SVA_D	-	Retroposon/SVA	SVA_D	151.368	0.503804	-300.45	1.04559e-09	Yes	-14599	ENSG00000106351	AGFG2
chr7	129115405	129117062	SVA_C	-	Retroposon/SVA	SVA_C	546.484	1.33448	-409.512	1.04559e-09	Yes	0	ENSG00000128578	STRIP2
chr14	21656418	21657641	SVA_D	+	Retroposon/SVA	SVA_D	99.3235	0.503804	-197.147	1.04881e-09	Yes	19655	ENSG00000092199	HNRNPC
chrY	21153222	21153521	AluSx1	+	SINE/Alu	AluSx1	76.1092	6055.22	79.5597	1.04881e-09	Yes	-162675	ENSG00000169953	HSFY2
chr1	45341423	45342884	SVA_D	+	Retroposon/SVA	SVA_D	60.5112	0.503804	-120.109	1.13083e-09	Yes	0	ENSG00000070785	EIF2B3
chr2	152731535	152732559	SVA_D	-	Retroposon/SVA	SVA_D	44.0365	0.503804	-87.4079	1.13083e-09	Yes	0	ENSG00000182389	CACNB4
chr1	43970477	43970773	AluSz	-	SINE/Alu	AluSz	41.8625	0.503804	-83.0928	1.13108e-09	Yes	-20086	ENSG00000142949	PTPRF
chr14	31714370	31714678	AluSx	+	SINE/Alu	AluSx	74.72	0.503804	-148.312	1.13108e-09	Yes	-37361	ENSG00000092148	HECTD1
chr16	8162501	8162560	LTR8	+	LTR/ERV1	LTR8	57.3028	0.503804	-113.74	1.13108e-09	Yes	399162	ENSG00000078328	RBFOX1
chr17	36786462	36787421	SVA_D	+	Retroposon/SVA	SVA_D	123.499	0.503804	-245.132	1.13108e-09	Yes	-24280	ENSG00000017373	NA
chr17	42314809	42316928	SVA_D	+	Retroposon/SVA	SVA_D	288.94	0.772901	-373.838	1.13108e-09	Yes	8826	ENSG00000004939	SLC4A1
chr2	215699040	215701068	SVA_E	-	Retroposon/SVA	SVA_E	190.263	0.631195	-301.433	1.13108e-09	Yes	-24613	ENSG00000138376	BARD1
chr7	48032839	48033439	L1MB8	+	LINE/L1	L1MB8	92.5173	0.503804	-183.637	1.13108e-09	Yes	0	ENSG00000164744	SUN3
chr7	64726049	64726204	AluSx	+	SINE/Alu	AluSx	194.249	0.774333	-250.86	1.13108e-09	Yes	-112509	ENSG00000146757	ZNF92
chr10	112526084	112528030	SVA_D	-	Retroposon/SVA	SVA_D	144.574	0.503804	-286.966	1.16347e-09	Yes	0	ENSG00000203867	RBM20
chr7	139204545	139204681	AluYc	-	SINE/Alu	AluYc	141.742	0.619025	-228.976	1.16347e-09	Yes	-3922	ENSG00000236279	CLEC2L
chr13	41528557	41529679	SVA_D	+	Retroposon/SVA	SVA_D	83.0843	0.504878	-164.563	1.16585e-09	Yes	0	ENSG00000120690	ELF1
chr17	29305625	29308367	SVA_E	-	Retroposon/SVA	SVA_E	2554.37	85.916	-29.7311	1.16585e-09	Yes	0	ENSG00000181481	RNF135
chr19	58915600	58917753	SVA_D	-	Retroposon/SVA	SVA_D	3801.3	167.042	-22.7566	1.16585e-09	Yes	0	ENSG00000171574	ZNF584
chr6	43392359	43393744	SVA_C	+	Retroposon/SVA	SVA_C	489.044	0.503804	-970.703	1.16585e-09	Yes	-1361	ENSG00000124574	ABCC10
chr6	84953493	84955309	SVA_D	-	Retroposon/SVA	SVA_D	53.5683	0.503804	-106.328	1.16585e-09	Yes	-16141	ENSG00000135315	CEP162
chr7	48033745	48033811	MIR3	-	SINE/MIR	MIR3	91.0052	0.503804	-180.636	1.16585e-09	Yes	0	ENSG00000164744	SUN3
chr8	101903704	101905572	SVA_D	-	Retroposon/SVA	SVA_D	45.636	0.503804	-90.5828	1.16585e-09	Yes	23182	ENSG00000164924	YWHAZ
chr9	76707016	76707310	AluSg4	+	SINE/Alu	AluSg4	0.539428	58.5327	108.509	1.16585e-09	Yes	-404972	ENSG00000198963	RORB
chrX	53748041	53749425	SVA_B	+	Retroposon/SVA	SVA_B	85.1769	0.619025	-137.598	1.16585e-09	Yes	-34369	ENSG00000086758	HUWE1
chr11	65006066	65007793	SVA_F	+	Retroposon/SVA	SVA_F	2893.52	92.8826	-31.1525	1.21759e-09	Yes	-21441	ENSG00000014138	POLA2
chr1	212493291	212495586	SVA_D	-	Retroposon/SVA	SVA_D	54.7074	0.503804	-108.589	1.25239e-09	Yes	0	ENSG00000066027	PPP2R5A
chr16	28459273	28460903	SVA_D	+	Retroposon/SVA	SVA_D	49.9544	0.503804	-99.1544	1.26548e-09	Yes	6791	ENSG00000233232	NPIPB7
chr12	31804693	31805308	LTR9	+	LTR/ERV1	LTR9	93.0346	0.503804	-184.664	1.26553e-09	Yes	0	ENSG00000139160	METTL20
chr3	163791286	163793148	MER57-int|MER57-int	-	LTR/ERV1	MER57-int	0.537977	100.266	186.376	1.26553e-09	Yes	903539	ENSG00000090402	SI
chr6	71975116	71977144	SVA_D	-	Retroposon/SVA	SVA_D	52.883	0.503804	-104.967	1.26553e-09	Yes	-21363	ENSG00000119900	OGFRL1
chr11	19880686	19882618	SVA_D	-	Retroposon/SVA	SVA_D	74.6527	0.503804	-148.178	1.34575e-09	Yes	0	ENSG00000166833	NAV2
chr6	167647449	167647881	LTR37A|LTR37A	-	LTR/ERV1	LTR37A	0.542036	217.233	400.772	1.36243e-09	Yes	-36777	ENSG00000112494	UNC93A
chr1	76577139	76579019	SVA_D	-	Retroposon/SVA	SVA_D	456.149	0.619025	-736.883	1.39442e-09	Yes	0	ENSG00000184005	ST6GALNAC3
chr15	101313769	101315222	SVA_D	-	Retroposon/SVA	SVA_D	47.4374	0.503804	-94.1584	1.41011e-09	Yes	-102698	ENSG00000184254	ALDH1A3
chr11	64251313	64251773	LTR7B	-	LTR/ERV1	LTR7B	67.8462	0.503804	-134.668	1.49407e-09	Yes	32188	ENSG00000181908	AP003774.4
chrX	113298498	113299174	MER4B-int	+	LTR/ERV1	MER4B-int	0.653427	146.923	224.85	1.52523e-09	Yes	-519378	ENSG00000147246	HTR2C
chr1	27614842	27616533	SVA_D	-	Retroposon/SVA	SVA_D	149.629	0.632479	-236.576	1.52971e-09	Yes	0	ENSG00000142784	WDTC1
chr1	223192547	223192614	Tigger3a	-	DNA/TcMar-Tigger	Tigger3a	0.639608	79.7538	124.692	1.52971e-09	Yes	13211	ENSG00000154309	DISP1
chr10	103489392	103489612	THE1C	-	LTR/ERVL-MaLR	THE1C	70.5032	0.503804	-139.942	1.52971e-09	Yes	-34341	ENSG00000107829	FBXW4
chr14	31714226	31714369	AluJb	+	SINE/Alu	AluJb	50.3532	0.503804	-99.946	1.52971e-09	Yes	-37217	ENSG00000092148	HECTD1
chr3	39268580	39270084	SVA_D	+	Retroposon/SVA	SVA_D	297.996	0.791438	-376.525	1.52971e-09	Yes	-34494	ENSG00000168334	XIRP1
chr3	121032303	121033431	SVA_E	-	Retroposon/SVA	SVA_E	81.7887	0.631611	-129.492	1.52971e-09	Yes	0	ENSG00000145087	STXBP5L
chr5	36028639	36031345	MER70A|MER70-int|MER70-int|MER70-int	+	LTR/ERVL	MER70-int	0.541388	38.5741	71.2504	1.56124e-09	Yes	3775	ENSG00000168671	UGT3A2
chrX	121367559	121367840	AluY	+	SINE/Alu	AluY	0.539994	45.4585	84.1833	1.5807e-09	Yes	-950167	ENSG00000125675	GRIA3
chr10	43959822	43961656	SVA_C	-	Retroposon/SVA	SVA_C	171.702	0.503804	-340.812	1.58245e-09	Yes	0	ENSG00000243660	ZNF487
chr16	77916364	77916567	MIR	-	SINE/MIR	MIR	0.537914	40.6579	75.5844	1.6322e-09	Yes	0	ENSG00000171724	VAT1L
chr11	3418352	3419320	SVA_D	+	Retroposon/SVA	SVA_D	2974.66	288.343	-10.3164	1.74635e-09	Yes	-17905	ENSG00000005801	ZNF195
chr14	31714679	31714838	AluSx1	+	SINE/Alu	AluSx1	45.1043	0.503804	-89.5275	1.74635e-09	Yes	-37670	ENSG00000092148	HECTD1
chr17	1133814	1134116	AluSp	+	SINE/Alu	AluSp	40.3336	0.503804	-80.058	1.74635e-09	Yes	-1500	ENSG00000159842	ABR
chr5	149049094	149051004	SVA_D	-	Retroposon/SVA	SVA_D	45.8166	0.503804	-90.9412	1.74635e-09	Yes	34564	ENSG00000183111	ARHGEF37
chr10	116546458	116548105	SVA_D	+	Retroposon/SVA	SVA_D	71.6247	0.503804	-142.168	1.75254e-09	Yes	-33399	ENSG00000151553	FAM160B1
chr1	40378152	40379739	SVA_D	-	Retroposon/SVA	SVA_D	57.317	0.503804	-113.768	1.79859e-09	Yes	-10225	ENSG00000116990	MYCL
chr10	73628416	73630264	SVA_D	-	Retroposon/SVA	SVA_D	118.035	0.504878	-233.79	1.79859e-09	Yes	-17291	ENSG00000197746	PSAP
chr13	41529696	41530730	SVA_D	+	Retroposon/SVA	SVA_D	151.962	0.503804	-301.629	1.79859e-09	Yes	0	ENSG00000120690	ELF1
chr14	31714067	31714197	MER34A	-	LTR/ERV1	MER34A	50.1694	0.503804	-99.5812	1.79859e-09	Yes	-37058	ENSG00000092148	HECTD1
chr14	51423000	51423996	SVA_B	-	Retroposon/SVA	SVA_B	567.15	26.6521	-21.2797	1.79859e-09	Yes	-11547	ENSG00000100504	PYGL
chr14	89971592	89973486	SVA_D	+	Retroposon/SVA	SVA_D	227.454	0.700965	-324.487	1.79859e-09	Yes	0	ENSG00000053254	FOXN3
chr5	25413672	25413943	AluSx	-	SINE/Alu	AluSx	0.650134	209.812	322.722	1.79859e-09	Yes	-768586	ENSG00000040731	CDH10
chr5	147041248	147041405	MER5A1	+	DNA/hAT-Charlie	MER5A1	0.539928	128.397	237.804	1.79859e-09	Yes	0	ENSG00000176049	JAKMIP2
chr7	139204682	139205837	SVA_E	-	Retroposon/SVA	SVA_E	431.878	0.632586	-682.719	1.79859e-09	Yes	-2766	ENSG00000236279	CLEC2L
chr8	134769111	134771304	SVA_D	+	Retroposon/SVA	SVA_D	49.4848	0.503804	-98.2223	1.79859e-09	Yes	-184929	ENSG00000008513	ST3GAL1
chr6	125710006	125711315	SVA_E	-	Retroposon/SVA	SVA_E	31.6158	0.503804	-62.7542	1.80072e-09	Yes	-86725	ENSG00000111906	HDDC2
chr6	167660659	167660739	MLT1H	+	LTR/ERVL-MaLR	MLT1H	0.649202	62.1771	95.7746	1.81147e-09	Yes	-23919	ENSG00000112494	UNC93A
chr16	8165967	8166573	LTR8	+	LTR/ERV1	LTR8	82.9916	0.503804	-164.73	1.82435e-09	Yes	402628	ENSG00000078328	RBFOX1
chr6	74035136	74035437	AluSq2	+	SINE/Alu	AluSq2	104.461	0.619025	-168.751	1.82435e-09	Yes	-15049	ENSG00000135314	KHDC1
chr1	112144894	112145087	MIRb	+	SINE/MIR	MIRb	97.6904	0.503804	-193.905	1.85782e-09	Yes	0	ENSG00000116473	RAP1A
chr1	176026481	176027908	SVA_D	+	Retroposon/SVA	SVA_D	102.972	0.630524	-163.312	1.85782e-09	Yes	0	ENSG00000143207	RFWD2
chr12	57172453	57172758	AluY	-	SINE/Alu	AluY	61.6389	0.503804	-122.347	1.85782e-09	Yes	0	ENSG00000025423	HSD17B6
chr15	56401269	56402283	SVA_D	+	Retroposon/SVA	SVA_D	27.6519	0.503804	-54.8862	1.85782e-09	Yes	0	ENSG00000181827	RFX7
chr2	71387605	71389222	SVA_A	+	Retroposon/SVA	SVA_A	767.989	1.48246	-518.05	1.85782e-09	Yes	10375	ENSG00000124383	MPHOSPH10
chr3	5154919	5156388	SVA_D	-	Retroposon/SVA	SVA_D	171.021	1.21156	-141.158	1.85782e-09	Yes	-7518	ENSG00000134108	ARL8B
chr6	167648790	167649453	MER52C	-	LTR/ERV1	MER52C	0.861578	339.429	393.962	1.85782e-09	Yes	-35205	ENSG00000112494	UNC93A
chrX	41473225	41473534	L1MD1	-	LINE/L1	L1MD1	107.091	0.504878	-212.113	1.85782e-09	Yes	0	ENSG00000147044	CASK
chr17	1131341	1131408	MIR3	+	SINE/MIR	MIR3	85.8939	0.631693	-135.974	1.91662e-09	Yes	0	ENSG00000159842	ABR
chr5	43521621	43523181	SVA_D	+	Retroposon/SVA	SVA_D	430.55	8.36321	-51.4815	1.9555e-09	Yes	3189	ENSG00000172239	PAIP1
chr8	48087570	48087655	AluY	+	SINE/Alu	AluY	58.3002	0.503804	-115.72	1.9555e-09	Yes	-85513	ENSG00000164808	SPIDR
chr4	57559027	57560508	SVA_D	-	Retroposon/SVA	SVA_D	102.504	0.504878	-203.028	2.10265e-09	Yes	-10963	ENSG00000171476	HOPX
chr6	56688784	56690317	SVA_D	+	Retroposon/SVA	SVA_D	199.406	0.618914	-322.186	2.10265e-09	Yes	0	ENSG00000151914	DST
chr1	226302000	226303681	SVA_F	-	Retroposon/SVA	SVA_F	224.837	0.503804	-446.279	2.23563e-09	Yes	28700	ENSG00000182827	ACBD3
chr11	60933230	60934781	SVA_D	-	Retroposon/SVA	SVA_D	297.242	0.968076	-307.044	2.23563e-09	Yes	-4142	ENSG00000167987	VPS37C
chr13	56145304	56145583	MER67D	-	LTR/ERV1	MER67D	0.629646	111.292	176.754	2.23563e-09	Yes	-1569470	ENSG00000204919	PRR20A
chr15	40976459	40978237	L1M1	-	LINE/L1	L1M1	61.4539	0.504878	-121.72	2.23563e-09	Yes	-8736	ENSG00000051180	RAD51
chr16	8164386	8165934	SVA_D	+	Retroposon/SVA	SVA_D	479.332	0.630499	-760.242	2.23563e-09	Yes	401047	ENSG00000078328	RBFOX1
chr19	358740	359184	MLT1D|MLT1D	+	LTR/ERVL-MaLR	MLT1D	84.4483	0.503804	-167.621	2.23563e-09	Yes	2567	ENSG00000105549	THEG
chr2	198482776	198484482	SVA_D	+	Retroposon/SVA	SVA_D	57.8466	0.504878	-114.575	2.23563e-09	Yes	0	ENSG00000162944	RFTN2
chr20	33758710	33758970	AluSz6	-	SINE/Alu	AluSz6	51.0579	0.503804	-101.345	2.23563e-09	Yes	0	ENSG00000088298	EDEM2
chr5	7262918	7263692	L1M4b	+	LINE/L1	L1M4b	0.538872	157.129	291.588	2.23563e-09	Yes	-132630	ENSG00000078295	ADCY2
chr6	167648666	167648784	MIRc	+	SINE/MIR	MIRc	0.651966	166.343	255.14	2.23563e-09	Yes	-35874	ENSG00000112494	UNC93A
chr1	227319849	227321658	SVA_D	+	Retroposon/SVA	SVA_D	75.3093	0.503804	-149.481	2.34204e-09	Yes	0	ENSG00000143776	CDC42BPA
chr11	47913824	47915299	SVA_B	+	Retroposon/SVA	SVA_B	313.583	0.773797	-405.252	2.34204e-09	Yes	-43718	ENSG00000030066	NUP160
chr3	5127011	5127318	AluSz6	-	SINE/Alu	AluSz6	44.3629	0.503804	-88.0559	2.34204e-09	Yes	-36588	ENSG00000134108	ARL8B
chr6	167665743	167666006	AluJr	-	SINE/Alu	AluJr	0.537914	28.5221	53.0236	2.34204e-09	Yes	-18652	ENSG00000112494	UNC93A
chr9	29188016	29190063	SVA_D	-	Retroposon/SVA	SVA_D	150.566	0.503804	-298.857	2.34204e-09	Yes	-517734	ENSG00000174482	LINGO2
chr12	96234887	96236196	SVA_E	-	Retroposon/SVA	SVA_E	39.9436	0.503804	-79.284	2.35886e-09	Yes	-16511	ENSG00000139343	SNRPF
chr17	3466973	3468327	SVA_D	-	Retroposon/SVA	SVA_D	70.2556	0.631611	-111.232	2.36976e-09	Yes	412	ENSG00000196689	TRPV1
chr18	7097867	7099486	SVA_D	+	Retroposon/SVA	SVA_D	60.9737	0.503804	-121.027	2.38585e-09	Yes	0	ENSG00000101680	LAMA1
chr16	47033359	47035214	SVA_D	+	Retroposon/SVA	SVA_D	216.935	0.775428	-279.762	2.45253e-09	Yes	-25661	ENSG00000069345	DNAJA2
chr7	31069697	31070217	L2a	-	LINE/L2	L2a	0.537914	31.0159	57.6597	2.48381e-09	Yes	-21860	ENSG00000078549	ADCYAP1R1
chr17	1133424	1133490	AluJb	-	SINE/Alu	AluJb	40.3299	0.503804	-80.0507	2.57011e-09	Yes	-1110	ENSG00000159842	ABR
chr6	167659495	167659785	AluSq2	+	SINE/Alu	AluSq2	0.538796	37.7446	70.0536	2.58033e-09	Yes	-24873	ENSG00000112494	UNC93A
chr14	31715142	31715449	AluSx1	+	SINE/Alu	AluSx1	64.6652	0.631256	-102.439	2.67221e-09	Yes	-38133	ENSG00000092148	HECTD1
chr5	146939463	146939616	MER5A1	-	DNA/hAT-Charlie	MER5A1	0.537914	75.42	140.208	2.67221e-09	Yes	28375	ENSG00000176049	JAKMIP2
chr19	54260256	54260414	AluSx	-	SINE/Alu	AluSx	40.9389	0.503804	-81.2595	2.6832e-09	Yes	36444	ENSG00000142405	NLRP12
chr10	34641257	34642637	SVA_B	+	Retroposon/SVA	SVA_B	188.595	0.631611	-298.593	2.69306e-09	Yes	0	ENSG00000148498	PARD3
chr10	99288544	99289549	SVA_D	-	Retroposon/SVA	SVA_D	90.2483	0.631195	-142.98	2.69306e-09	Yes	0	ENSG00000165886	UBTD1
chr14	31714840	31714991	AluJb	+	SINE/Alu	AluJb	42.2001	0.503804	-83.7629	2.69306e-09	Yes	-37831	ENSG00000092148	HECTD1
chr17	1130256	1130413	MER91A	+	DNA/hAT-Tip100	MER91A	24.9018	0.504878	-49.3224	2.69306e-09	Yes	0	ENSG00000159842	ABR
chr17	3761668	3762348	MER21B	+	LTR/ERVL	MER21B	71.5388	0.504878	-141.695	2.69306e-09	Yes	1262	ENSG00000004660	CAMKK1
chr19	41485662	41487823	THE1B|THE1B-int|THE1B	-	LTR/ERVL-MaLR	THE1B-int	0.537914	42.7058	79.3915	2.69306e-09	Yes	-9382	ENSG00000197408	CYP2B6
chr2	85714148	85716186	SVA_D	+	Retroposon/SVA	SVA_D	60.1802	0.503804	-119.452	2.69306e-09	Yes	49997	ENSG00000152292	SH2D6
chr3	121030359	121031216	L1PA4	+	LINE/L1	L1PA4	114.02	0.503804	-226.319	2.69306e-09	Yes	0	ENSG00000145087	STXBP5L
chr6	30806371	30806671	AluSc	-	SINE/Alu	AluSc	0.541863	35.344	65.2269	2.69306e-09	Yes	-37528	ENSG00000204580	DDR1
chr6	167660278	167660499	MLT1H	+	LTR/ERVL-MaLR	MLT1H	0.541849	37.9247	69.9912	2.69306e-09	Yes	-24159	ENSG00000112494	UNC93A
chr9	76706568	76707015	MER4D	+	LTR/ERV1	MER4D	0.701387	124.178	177.046	2.69306e-09	Yes	-405267	ENSG00000198963	RORB
chrX	47997984	47999513	SVA_A	+	Retroposon/SVA	SVA_A	61.3383	0.504878	-121.491	2.69306e-09	Yes	5990	ENSG00000171478	SPACA5B
chr1	192825472	192827531	SVA_D	+	Retroposon/SVA	SVA_D	190.561	0.699163	-272.556	2.81709e-09	Yes	44070	ENSG00000116741	RGS2
chr10	75448772	75450383	SVA_D	+	Retroposon/SVA	SVA_D	230.322	0.504878	-456.193	2.81709e-09	Yes	0	ENSG00000172650	AGAP5
chr12	70594939	70596066	SVA_E	+	Retroposon/SVA	SVA_E	938.542	23.0858	-40.6546	2.81709e-09	Yes	-40709	ENSG00000111596	CNOT2
chr13	50166317	50168382	SVA_F	+	Retroposon/SVA	SVA_F	639.392	0.875333	-730.455	2.81709e-09	Yes	-6599	ENSG00000136144	RCBTB1
chr6	55774134	55775794	SVA_F	-	Retroposon/SVA	SVA_F	27.3203	0.504878	-54.1127	2.85474e-09	Yes	-33773	ENSG00000112175	BMP5
chr1	223192263	223192359	MER5A1	-	DNA/hAT-Charlie	MER5A1	0.537914	46.6505	86.7249	2.86978e-09	Yes	12927	ENSG00000154309	DISP1
chr8	6664501	6665005	MER90	+	LTR/ERV1	MER90	0.537914	29.5922	55.0129	2.86978e-09	Yes	47318	ENSG00000155189	AGPAT5
chrX	41472909	41473105	L1ME4a	+	LINE/L1	L1ME4a	54.0701	0.503804	-107.324	2.86978e-09	Yes	0	ENSG00000147044	CASK
chr11	68629984	68630220	L2a	-	LINE/L2	L2a	59.845	0.503804	-118.786	2.87454e-09	Yes	-18107	ENSG00000110090	CPT1A
chr19	52898733	52899182	MER70A	-	LTR/ERVL	MER70A	60.84	0.503804	-120.761	2.87454e-09	Yes	-1921	ENSG00000167555	ZNF528
chr2	27581651	27583122	SVA_F	+	Retroposon/SVA	SVA_F	8036.94	457.963	-17.5493	2.87454e-09	Yes	-1784	ENSG00000115207	GTF3C2
chr6	74369588	74371468	SVA_C	-	Retroposon/SVA	SVA_C	329.021	0.630558	-521.793	2.88887e-09	Yes	-5711	ENSG00000119899	SLC17A5
chr4	62603656	62604249	L1PB1	-	LINE/L1	L1PB1	0.540368	33.7977	62.5457	2.89623e-09	Yes	0	ENSG00000150471	ADGRL3
chr3	130586183	130587085	SVA_D	+	Retroposon/SVA	SVA_D	77.4136	0.503804	-153.658	2.92307e-09	Yes	0	ENSG00000017260	ATP2C1
chr11	129717303	129718401	SVA_D	-	Retroposon/SVA	SVA_D	59.5936	0.504878	-118.036	2.94941e-09	Yes	0	ENSG00000151715	TMEM45B
chr6	148500002	148500890	SVA_D	-	Retroposon/SVA	SVA_D	94.7721	0.680386	-139.292	2.96181e-09	Yes	-92551	ENSG00000111961	SASH1
chr8	28737804	28738763	SVA_E	+	Retroposon/SVA	SVA_E	95.0295	0.631195	-150.555	3.02518e-09	Yes	0	ENSG00000104299	INTS9
chr1	43978480	43979024	ERVL-E-int	+	LTR/ERVL	ERVL-E-int	34.7668	0.503804	-69.0085	3.13696e-09	Yes	-11835	ENSG00000142949	PTPRF
chr8	38724786	38725153	L2b	-	LINE/L2	L2b	64.7935	0.503804	-128.608	3.14229e-09	Yes	14241	ENSG00000147526	TACC1
chr9	76707311	76707741	MER4D	+	LTR/ERV1	MER4D	0.64446	82.2066	127.559	3.22628e-09	Yes	-404541	ENSG00000198963	RORB
chr2	188420653	188422627	SVA_D	+	Retroposon/SVA	SVA_D	1357.16	117.432	-11.557	3.26729e-09	Yes	0	ENSG00000003436	TFPI
chr6	167658459	167659140	MER4D	+	LTR/ERV1	MER4D	0.539114	32.0288	59.41	3.26729e-09	Yes	-25518	ENSG00000112494	UNC93A
chrX	113300095	113300332	MER4B-int	+	LTR/ERV1	MER4B-int	0.541385	56.0284	103.491	3.28481e-09	Yes	-518220	ENSG00000147246	HTR2C
chrX	121374005	121374740	L1PA16	-	LINE/L1	L1PA16	1.08874	204.075	187.441	3.28481e-09	Yes	-943267	ENSG00000125675	GRIA3
chr14	100646601	100648282	SVA_D	+	Retroposon/SVA	SVA_D	76.7399	0.631611	-121.499	3.33746e-09	Yes	-20102	ENSG00000168350	DEGS2
chr19	34622799	34624603	SVA_C	+	Retroposon/SVA	SVA_C	58.4915	0.619025	-94.4897	3.47887e-09	Yes	-38807	ENSG00000257103	LSM14A
chr1	24261449	24262991	SVA_D	+	Retroposon/SVA	SVA_D	718.434	0.857091	-838.223	3.50817e-09	Yes	0	ENSG00000188822	CNR2
chr19	5564951	5565528	L2b	+	LINE/L2	L2b	29.0687	0.503804	-57.6984	3.50817e-09	Yes	21483	ENSG00000130254	SAFB2
chr7	139204141	139204544	SVA_E	-	Retroposon/SVA	SVA_E	124.616	0.772901	-161.232	3.50817e-09	Yes	-4059	ENSG00000236279	CLEC2L
chrX	70560547	70562436	SVA_C	-	Retroposon/SVA	SVA_C	259.132	1.33602	-193.959	3.50817e-09	Yes	-23679	ENSG00000147133	TAF1
chr11	107782497	107784211	SVA_D	+	Retroposon/SVA	SVA_D	121.554	0.503804	-241.273	3.53555e-09	Yes	0	ENSG00000110660	SLC35F2
chr3	136441507	136443460	SVA_D	+	Retroposon/SVA	SVA_D	339.09	0.680386	-498.378	3.56217e-09	Yes	0	ENSG00000118007	STAG1
chr1	154316120	154316342	L1MA9	-	LINE/L1	L1MA9	192.504	0.789774	-243.746	3.61043e-09	Yes	0	ENSG00000143515	ATP8B2
chr19	20286142	20287623	SVA_A	-	Retroposon/SVA	SVA_A	575.415	34.6568	-16.6032	3.61409e-09	Yes	0	ENSG00000256229	ZNF486
chr6	167664840	167665142	MLT1F1	+	LTR/ERVL-MaLR	MLT1F1	0.537914	33.8178	62.8684	3.61409e-09	Yes	-19516	ENSG00000112494	UNC93A
chr7	130274487	130275355	SVA_D	+	Retroposon/SVA	SVA_D	32.2234	0.503804	-63.9602	3.61409e-09	Yes	0	ENSG00000158623	COPG2
chrX	121373632	121373935	AluSz	-	SINE/Alu	AluSz	0.782903	98.3295	125.596	3.61409e-09	Yes	-944072	ENSG00000125675	GRIA3
chr9	110033456	110034082	SVA_D	+	Retroposon/SVA	SVA_D	118.244	0.631611	-187.21	3.69131e-09	Yes	-11337	ENSG00000119318	RAD23B
chr1	12144182	12144399	L2	-	LINE/L2	L2	234.688	0.503804	-465.831	3.69639e-09	Yes	0	ENSG00000120949	TNFRSF8
chr1	207863950	207864412	MLT1C2	-	LTR/ERVL-MaLR	MLT1C2	37.6901	0.503804	-74.811	3.69639e-09	Yes	0	ENSG00000197721	CR1L
chr13	43436434	43436776	THE1B	+	LTR/ERVL-MaLR	THE1B	0.656621	50.1303	76.3458	3.69639e-09	Yes	23749	ENSG00000133106	EPSTI1
chr16	8171225	8171335	L1M4	+	LINE/L1	L1M4	39.7463	0.503804	-78.8923	3.69639e-09	Yes	407886	ENSG00000078328	RBFOX1
chr17	42314420	42314734	AluSq2	+	SINE/Alu	AluSq2	53.5204	0.503804	-106.233	3.69639e-09	Yes	11020	ENSG00000004939	SLC4A1
chr17	49227921	49228229	AluYg6	+	SINE/Alu	AluYg6	33.2642	0.504878	-65.8856	3.69639e-09	Yes	-2669	ENSG00000239672	NME1
chr19	36981365	36983060	SVA_E	+	Retroposon/SVA	SVA_E	646.127	30.6232	-21.0993	3.69639e-09	Yes	-562	ENSG00000186017	ZNF566
chr2	128544428	128547239	SVA_F	-	Retroposon/SVA	SVA_F	168.164	1.0731	-156.708	3.69639e-09	Yes	0	ENSG00000136709	WDR33
chr20	5681972	5683380	SVA_D	+	Retroposon/SVA	SVA_D	93.2049	0.503804	-185.002	3.69639e-09	Yes	-47660	ENSG00000171984	C20orf196
chr20	18355741	18356961	SVA_F	-	Retroposon/SVA	SVA_F	26.2237	0.503804	-52.0515	3.69639e-09	Yes	7051	ENSG00000089091	DZANK1
chr3	112764489	112766439	SVA_D	-	Retroposon/SVA	SVA_D	23.5759	0.503804	-46.7958	3.69639e-09	Yes	-25782	ENSG00000163608	C3orf17
chr7	57229003	57229886	THE1D|THE1D-int	-	LTR/ERVL-MaLR	THE1D-int	41.7785	0.503804	-82.926	3.69639e-09	Yes	-21433	ENSG00000185177	ZNF479
chr7	73210949	73212455	SVA_D	-	Retroposon/SVA	SVA_D	101.683	0.631195	-161.096	3.69639e-09	Yes	-1418	ENSG00000189143	CLDN4
chr16	46901480	46903318	THE1C|THE1C-int|THE1C	-	LTR/ERVL-MaLR	THE1C-int	117.326	0.631611	-185.757	3.70254e-09	Yes	-14973	ENSG00000166123	GPT2
chr1	232327236	232328011	LTR1	+	LTR/ERV1	LTR1	0.539928	35.8579	66.4125	3.72389e-09	Yes	150219	ENSG00000162946	DISC1
chr2	204071105	204072520	SVA_D	+	Retroposon/SVA	SVA_D	56.1467	0.630524	-89.0476	3.72389e-09	Yes	0	ENSG00000144426	NBEAL1
chr3	15783308	15784862	SVA_D	+	Retroposon/SVA	SVA_D	31.5198	0.503804	-62.5636	3.74193e-09	Yes	0	ENSG00000206560	ANKRD28
chr4	165966823	165967128	AluSp	-	SINE/Alu	AluSp	233.545	0.503804	-463.562	3.74193e-09	Yes	3928	ENSG00000176979	TRIM60
chr10	101593811	101593937	AluSp	-	SINE/Alu	AluSp	58.5468	0.503804	-116.209	3.79058e-09	Yes	0	ENSG00000023839	ABCC2
chr20	37089308	37091248	SVA_D	-	Retroposon/SVA	SVA_D	82.7383	0.619025	-133.659	3.79058e-09	Yes	-10212	ENSG00000170471	RALGAPB
chr1	223230226	223232833	MER57A1|MER57-int	-	LTR/ERV1	MER57-int	0.540339	63.6586	117.812	3.79225e-09	Yes	49916	ENSG00000187554	TLR5
chr19	358318	358619	AluSx1	-	SINE/Alu	AluSx1	32.3404	0.503804	-64.1925	3.85253e-09	Yes	3132	ENSG00000105549	THEG
chr5	141694918	141695135	MIR	-	SINE/MIR	MIR	0.539114	25.5175	47.3323	3.90236e-09	Yes	0	ENSG00000187678	SPRY4
chrX	113300333	113300777	MER4E1	+	LTR/ERV1	MER4E1	0.641662	117.769	183.538	3.90236e-09	Yes	-517775	ENSG00000147246	HTR2C
chr4	165964310	165965146	MER54A	-	LTR/ERVL	MER54A	24.8462	0.503804	-49.3171	3.91441e-09	Yes	1415	ENSG00000176979	TRIM60
chr16	8207441	8207751	AluSx	-	SINE/Alu	AluSx	43.4575	0.503804	-86.2587	3.93102e-09	Yes	411752	ENSG00000232258	TMEM114
chr1	46194168	46194466	AluJb	-	SINE/Alu	AluJb	22.1026	0.503804	-43.8715	3.9506e-09	Yes	0	ENSG00000197429	IPP
chr6	167660174	167660274	MIRc	+	SINE/MIR	MIRc	0.54084	26.8402	49.6269	4.06577e-09	Yes	-24384	ENSG00000112494	UNC93A
chr12	101882732	101883218	L1MA7	+	LINE/L1	L1MA7	31.7236	0.503804	-62.9681	4.08632e-09	Yes	1958	ENSG00000166211	SPIC
chr1	109078098	109079480	SVA_D	-	Retroposon/SVA	SVA_D	123.674	0.503804	-245.479	4.13796e-09	Yes	-23232	ENSG00000162636	FAM102B
chr7	131192565	131192617	Eutr18	-	LTR?	Eutr18	0.652233	53.8792	82.6072	4.17411e-09	Yes	0	ENSG00000128567	PODXL
chr10	21776601	21777016	MLT1H	-	LTR/ERVL-MaLR	MLT1H	0.54123	37.0728	68.4973	4.1842e-09	Yes	4572	ENSG00000204682	CASC10
chr1	109595266	109596821	SVA_B	+	Retroposon/SVA	SVA_B	521.919	0.790929	-659.881	4.25037e-09	Yes	8288	ENSG00000197780	TAF13
chr1	232267840	232268634	MER21B	+	LTR/ERVL	MER21B	0.540723	29.241	54.0776	4.25037e-09	Yes	90823	ENSG00000162946	DISC1
chr12	101882374	101882678	L1M2	-	LINE/L1	L1M2	73.2996	0.503804	-145.492	4.25037e-09	Yes	1600	ENSG00000166211	SPIC
chr16	8171148	8171224	Alu	+	SINE/Alu	Alu	45.3564	0.503804	-90.0279	4.25037e-09	Yes	407809	ENSG00000078328	RBFOX1
chr19	6354799	6356476	SVA_D	+	Retroposon/SVA	SVA_D	82.9445	0.788313	-105.218	4.25037e-09	Yes	-4988	ENSG00000125656	CLPP
chr19	42505380	42505678	AluSx1	-	SINE/Alu	AluSx1	0.63986	51.4132	80.3507	4.25037e-09	Yes	0	ENSG00000105737	GRIK5
chr20	5007569	5009319	SVA_F	+	Retroposon/SVA	SVA_F	157.196	0.503804	-312.017	4.25037e-09	Yes	-16631	ENSG00000089057	SLC23A2
chr3	110918825	110919209	CR1_Mam	-	LINE/CR1	CR1_Mam	0.541956	29.6159	54.6463	4.25037e-09	Yes	0	ENSG00000177707	PVRL3
chr6	34753553	34755313	SVA_D	+	Retroposon/SVA	SVA_D	294.706	0.947797	-310.938	4.25037e-09	Yes	-4545	ENSG00000065060	UHRF1BP1
chr8	38290837	38291140	AluSz	-	SINE/Alu	AluSz	0.548484	27.8171	50.7164	4.25037e-09	Yes	0	ENSG00000077782	FGFR1
chr3	5126529	5126839	AluSx1	-	SINE/Alu	AluSx1	28.5167	0.503804	-56.6028	4.25169e-09	Yes	-37067	ENSG00000134108	ARL8B
chr17	36787422	36788520	SVA_D	+	Retroposon/SVA	SVA_D	58.1857	0.503804	-115.493	4.29052e-09	Yes	-25240	ENSG00000017373	NA
chr4	3756528	3757250	MER72	+	LTR/ERV1	MER72	245.241	0.877169	-279.582	4.33202e-09	Yes	-10826	ENSG00000184160	ADRA2C
chr11	107793577	107794003	MLT1C	+	LTR/ERVL-MaLR	MLT1C	58.0827	0.503804	-115.288	4.36785e-09	Yes	0	ENSG00000110660	SLC35F2
chrX	121371956	121372684	MER41-int|MER41-int	+	LTR/ERV1	MER41-int	0.893397	182.105	203.834	4.36785e-09	Yes	-945323	ENSG00000125675	GRIA3
chr7	121714149	121714875	L1MB8	-	LINE/L1	L1MB8	16.092	230.381	14.3165	4.37996e-09	Yes	827	ENSG00000008311	AASS
chr9	76706422	76706456	LTR7B	-	LTR/ERV1	LTR7B	0.648383	41.2087	63.556	4.37996e-09	Yes	-405826	ENSG00000198963	RORB
chr8	57933762	57935734	SVA_D	+	Retroposon/SVA	SVA_D	26.7747	0.503804	-53.145	4.39953e-09	Yes	-27360	ENSG00000104331	IMPAD1
chr4	189139686	189140245	LTR1A2	-	LTR/ERV1	LTR1A2	67.5752	0.503804	-134.13	4.42784e-09	Yes	70790	ENSG00000184108	TRIML1
chr13	52653457	52655042	SVA_C	+	Retroposon/SVA	SVA_C	207	0.503804	-410.874	4.46668e-09	Yes	0	ENSG00000197168	NEK5
chr20	35697236	35698894	SVA_F	+	Retroposon/SVA	SVA_F	112.722	0.96842	-116.398	4.58696e-09	Yes	0	ENSG00000080839	RBL1
chr4	73764339	73764644	AluY	+	SINE/Alu	AluY	134.393	0.989551	-135.813	4.65865e-09	Yes	157154	ENSG00000163626	COX18
chr12	10104813	10106179	SVA_F	+	Retroposon/SVA	SVA_F	6508.12	141.149	-46.1081	4.65887e-09	Yes	0	ENSG00000172322	CLEC12A
chr12	101882006	101882227	AluJb	-	SINE/Alu	AluJb	32.2037	0.503804	-63.9211	4.65887e-09	Yes	1232	ENSG00000166211	SPIC
chr11	61422097	61422200	LTR79	+	LTR/ERVL	LTR79	78.7296	0.503804	-156.27	4.66272e-09	Yes	-25706	ENSG00000134780	DAGLA
chr8	137542478	137543217	LTR12C	-	LTR/ERV1	LTR12C	32.1432	0.503804	-63.801	4.66272e-09	Yes	873514	ENSG00000131773	KHDRBS3
chr6	108123914	108125270	SVA_D	+	Retroposon/SVA	SVA_D	39.054	0.503804	-77.5183	4.67675e-09	Yes	0	ENSG00000146285	SCML4
chr12	95925930	95926243	AluSx1	-	SINE/Alu	AluSx1	0.54143	24.1345	44.5754	4.68113e-09	Yes	0	ENSG00000136014	USP44
chr19	42505035	42505348	MER74B	+	LTR/ERVL	MER74B	0.652881	38.2677	58.6135	4.74839e-09	Yes	0	ENSG00000105737	GRIK5
chr11	61403958	61404032	MIRb	+	SINE/MIR	MIRb	137.329	0.503804	-272.584	4.79358e-09	Yes	-43874	ENSG00000134780	DAGLA
chr2	140167729	140168937	LTR12C	+	LTR/ERV1	LTR12C	25.5325	0.503804	-50.6794	4.81743e-09	Yes	-629812	ENSG00000144227	NXPH2
chr1	161395070	161395158	L1MB5	-	LINE/L1	L1MB5	27.8185	0.503804	-55.2169	4.8395e-09	Yes	-57407	ENSG00000188931	CFAP126
chr5	161701481	161702056	MER74A	-	LTR/ERVL	MER74A	0.537914	33.7091	62.6664	4.87219e-09	Yes	118940	ENSG00000113327	GABRG2
chr12	101882312	101882356	LOR1a	-	LTR/ERV1	LOR1a	33.7197	0.503804	-66.9302	4.96683e-09	Yes	1538	ENSG00000166211	SPIC
chr12	31803766	31804179	LTR47A	-	LTR/ERVL	LTR47A	21.3016	0.503804	-42.2816	5.06327e-09	Yes	0	ENSG00000139160	METTL20
chr8	81270949	81271355	MER57A-int|MER57A-int	+	LTR/ERV1	MER57A-int	46.3214	0.631195	-73.3868	5.09857e-09	Yes	-126500	ENSG00000205189	ZBTB10
chr2	71384218	71384347	MIR3	-	SINE/MIR	MIR3	302.1	0.791438	-381.71	5.15526e-09	Yes	6988	ENSG00000124383	MPHOSPH10
chr21	32969947	32970445	MLT1G3|MLT1G3	+	LTR/ERVL-MaLR	MLT1G3	50.1228	0.503804	-99.4887	5.28108e-09	Yes	-37658	ENSG00000156299	TIAM1
chr13	43436304	43436433	L2a	-	LINE/L2	L2a	0.538969	26.8558	49.8282	5.43362e-09	Yes	24092	ENSG00000133106	EPSTI1
chr2	198560178	198562182	SVA_D	-	Retroposon/SVA	SVA_D	77.4452	0.630524	-122.827	5.43362e-09	Yes	0	ENSG00000222017	AC011997.1
chr7	43899298	43904584	MER9a3|HERVK9-int|HERVK9-int|HERVK9-int|MER9a3	-	LTR/ERVK	HERVK9-int	0.540941	21.968	40.6108	5.43362e-09	Yes	1574	ENSG00000062582	MRPS24
chr1	207860078	207860394	MLT1A0	+	LTR/ERVL-MaLR	MLT1A0	197.715	0.631256	-313.209	5.47485e-09	Yes	0	ENSG00000197721	CR1L
chr3	5126840	5127010	L1M5	-	LINE/L1	L1M5	19.9843	0.503804	-39.6668	5.564e-09	Yes	-36896	ENSG00000134108	ARL8B
chr6	167641163	167645287	HUERS-P1-int	+	LTR/ERV1	HUERS-P1-int	0.918337	256.035	278.803	5.564e-09	Yes	30763	ENSG00000166984	TCP10L2
chr7	105048819	105049228	L1MA3	+	LINE/L1	L1MA3	34.6837	0.503804	-68.8436	5.62232e-09	Yes	-9065	ENSG00000135250	SRPK2
chr17	15769852	15769992	L1ME3	-	LINE/L1	L1ME3	163.912	0.503804	-325.348	5.69812e-09	Yes	-78240	ENSG00000170425	ADORA2B
chr19	359185	359490	AluSz	-	SINE/Alu	AluSz	46.8591	0.631611	-74.1899	5.69812e-09	Yes	2261	ENSG00000105549	THEG
chr1	232262718	232264966	L1MB5	-	LINE/L1	L1MB5	0.639321	62.484	97.7349	5.75634e-09	Yes	85701	ENSG00000162946	DISC1
chr19	39287330	39287640	AluSx3	-	SINE/Alu	AluSx3	26.0224	0.503804	-51.6519	5.76583e-09	Yes	4672	ENSG00000171747	LGALS4
chr8	23046249	23046670	MSTA	-	LTR/ERVL-MaLR	MSTA	0.537914	27.5009	51.1251	5.76583e-09	Yes	1296	ENSG00000104689	TNFRSF10A
chr19	54244836	54244998	AluSq	-	SINE/Alu	AluSq	41.8891	0.630499	-66.4381	5.87249e-09	Yes	51860	ENSG00000142405	NLRP12
chr15	72688143	72689984	SVA_D	+	Retroposon/SVA	SVA_D	117.26	0.774333	-151.434	5.88982e-09	Yes	-631	ENSG00000187806	TMEM202
chr13	45255922	45257586	SVA_D	-	Retroposon/SVA	SVA_D	29.4714	0.504878	-58.3734	5.93337e-09	Yes	-104640	ENSG00000102804	TSC22D1
chr14	100648311	100648422	L2d2	-	LINE/L2	L2d2	20.3376	0.503804	-40.3681	5.93337e-09	Yes	-21812	ENSG00000168350	DEGS2
chr17	41528222	41528459	SVA_E	+	Retroposon/SVA	SVA_E	79.1134	0.631195	-125.339	5.93337e-09	Yes	-32775	ENSG00000067596	DHX8
chr3	186583377	186584275	LTR5_Hs	-	LTR/ERVK	LTR5_Hs	430.094	0.789774	-544.579	5.93337e-09	Yes	7126	ENSG00000181092	ADIPOQ
chr9	134784393	134784666	L2b	-	LINE/L2	L2b	53.4046	0.503804	-106.003	5.93337e-09	Yes	0	ENSG00000160563	MED27
chr6	167656024	167656583	HERVL-int|HERVL-int	-	LTR/ERVL	HERVL-int	0.540301	21.5896	39.9586	6.02134e-09	Yes	-28075	ENSG00000112494	UNC93A
chr4	110517882	110519798	SVA_D	-	Retroposon/SVA	SVA_D	25.4711	0.503804	-50.5575	6.08503e-09	Yes	0	ENSG00000005059	CCDC109B
chr1	226300779	226301040	AluJr	+	SINE/Alu	AluJr	25.4476	0.503804	-50.5108	6.11221e-09	Yes	31341	ENSG00000182827	ACBD3
chr19	1498618	1500000	SVA_D	-	Retroposon/SVA	SVA_D	54.8894	0.503804	-108.95	6.21326e-09	Yes	693	ENSG00000115255	REEP6
chr1	43966927	43968647	SVA_D	+	Retroposon/SVA	SVA_D	146.19	0.772772	-189.176	6.21608e-09	Yes	-22212	ENSG00000142949	PTPRF
chr12	31779160	31779504	THE1B	-	LTR/ERVL-MaLR	THE1B	37.2163	0.503804	-73.8705	6.21608e-09	Yes	-20591	ENSG00000139160	METTL20
chr12	49828806	49829112	AluY	-	SINE/Alu	AluY	31.3657	0.503804	-62.2578	6.21608e-09	Yes	0	ENSG00000123352	SPATS2
chr13	41531247	41531626	MER57A-int|MER57A-int	+	LTR/ERV1	MER57A-int	45.2739	0.631611	-71.6801	6.21608e-09	Yes	0	ENSG00000120690	ELF1
chr17	26785169	26786798	SVA_D	+	Retroposon/SVA	SVA_D	144.686	0.632479	-228.761	6.21608e-09	Yes	0	ENSG00000258472	RP11-192H23.4
chr6	74034111	74034273	L1MC5	+	LINE/L1	L1MC5	32.1575	0.503804	-63.8294	6.21608e-09	Yes	-14024	ENSG00000135314	KHDC1
chr11	6726113	6726293	AluSg4	-	SINE/Alu	AluSg4	48.921	0.503804	-97.1033	6.24459e-09	Yes	-21482	ENSG00000158042	MRPL17
chr19	359565	359928	MLT1A0	-	LTR/ERVL-MaLR	MLT1A0	69.0871	0.631195	-109.454	6.24744e-09	Yes	1823	ENSG00000105549	THEG
chr21	47204396	47206040	SVA_D	+	Retroposon/SVA	SVA_D	77.0927	0.631611	-122.057	6.36911e-09	Yes	0	ENSG00000183570	PCBP3
chr5	43577742	43579222	SVA_D	-	Retroposon/SVA	SVA_D	4571.01	72.8048	-62.7844	6.36911e-09	Yes	-19883	ENSG00000172239	PAIP1
chr3	163791075	163791174	MER41G	+	LTR/ERV1	MER41G	0.537977	22.3792	41.5987	6.40425e-09	Yes	905513	ENSG00000090402	SI
chr13	56145584	56145920	THE1B	+	LTR/ERVL-MaLR	THE1B	0.626596	99.8421	159.341	6.41644e-09	Yes	-1569133	ENSG00000204919	PRR20A
chr11	89716059	89717682	SVA_D	-	Retroposon/SVA	SVA_D	100.229	0.504904	-198.51	6.52885e-09	Yes	-46593	ENSG00000204449	TRIM49C
chr19	357076	357378	AluSx3	-	SINE/Alu	AluSx3	18.943	0.503804	-37.5999	6.62742e-09	Yes	4373	ENSG00000105549	THEG
chr5	149048673	149048986	AluSz	+	SINE/Alu	AluSz	22.274	0.503804	-44.2116	6.62742e-09	Yes	34143	ENSG00000183111	ARHGEF37
chr7	131193192	131193315	AluJr	-	SINE/Alu	AluJr	0.545319	57.1561	104.812	6.6763e-09	Yes	0	ENSG00000128567	PODXL
chr11	27637538	27637606	L2b	+	LINE/L2	L2b	0.654191	48.0717	73.4826	6.74095e-09	Yes	38835	ENSG00000176697	BDNF
chr16	70084198	70085280	SVA_E	+	Retroposon/SVA	SVA_E	21.9647	0.503804	-43.5976	6.74095e-09	Yes	-62250	ENSG00000090857	PDPR
chr6	74034307	74034609	AluY	+	SINE/Alu	AluY	41.976	0.503804	-83.318	6.74095e-09	Yes	-14220	ENSG00000135314	KHDC1
chr4	62620337	62626523	L1PA4	-	LINE/L1	L1PA4	0.648383	43.4982	67.0872	6.75786e-09	Yes	0	ENSG00000150471	ADGRL3
chr5	142089264	142089897	Tigger1	+	DNA/TcMar-Tigger	Tigger1	0.541739	20.3031	37.4777	6.75786e-09	Yes	-11648	ENSG00000113578	FGF1
chr14	23822912	23823802	L2b	+	LINE/L2	L2b	0.541828	26.7454	49.3614	6.78231e-09	Yes	-792	ENSG00000092096	SLC22A17
chr17	1131166	1131306	L2d2	-	LINE/L2	L2d2	109.495	0.789985	-138.604	6.78231e-09	Yes	0	ENSG00000159842	ABR
chr18	55299329	55301135	SVA_D	-	Retroposon/SVA	SVA_D	128.238	0.630499	-203.392	6.78231e-09	Yes	-9885	ENSG00000134440	NARS
chr22	43087297	43087424	AluSx3	+	SINE/Alu	AluSx3	40.4982	0.503804	-80.3848	6.78231e-09	Yes	704	ENSG00000128274	A4GALT
chr5	23231776	23233590	LTR54B|MER57-int|MER57-int	-	LTR/ERV1	MER57-int	1136.32	12.4207	-91.4859	6.78231e-09	Yes	-273675	ENSG00000164256	PRDM9
chr7	8929574	8930932	SVA_D	+	Retroposon/SVA	SVA_D	31.3848	0.503804	-62.2955	6.78231e-09	Yes	136982	ENSG00000122584	NXPH1
chr1	207860395	207860443	L1MB7	-	LINE/L1	L1MB7	70.6062	0.503804	-140.146	6.85611e-09	Yes	0	ENSG00000197721	CR1L
chr1	232325133	232325379	L1MC1	+	LINE/L1	L1MC1	0.537914	22.1937	41.2589	6.85611e-09	Yes	148116	ENSG00000162946	DISC1
chr12	52802822	52804486	SVA_D	+	Retroposon/SVA	SVA_D	33.9284	0.503804	-67.3445	6.85611e-09	Yes	-2684	ENSG00000161850	KRT82
chr5	76279689	76281775	SVA_D	-	Retroposon/SVA	SVA_D	67.58	0.630499	-107.185	6.85611e-09	Yes	2707	ENSG00000145708	CRHBP
chr3	39300767	39301049	L1ME4a	+	LINE/L1	L1ME4a	52.4846	0.631611	-83.0964	6.89758e-09	Yes	3937	ENSG00000168329	CX3CR1
chr16	31264295	31264723	L2a	-	LINE/L2	L2a	55.9549	0.503804	-111.065	6.91324e-09	Yes	-6589	ENSG00000169896	ITGAM
chr19	54244999	54245305	AluSq2	-	SINE/Alu	AluSq2	73.5887	0.789974	-93.1533	6.92609e-09	Yes	51553	ENSG00000142405	NLRP12
chr3	39301261	39302248	L1MA7	-	LINE/L1	L1MA7	78.544	0.503804	-155.902	7.0887e-09	Yes	2738	ENSG00000168329	CX3CR1
chr1	146886161	146886753	MLT1E2	-	LTR/ERVL-MaLR	MLT1E2	47.7702	0.630499	-75.7656	7.14721e-09	Yes	118719	ENSG00000131778	CHD1L
chr1	192827532	192827643	MER5B	-	DNA/hAT-Charlie	MER5B	59.822	0.631195	-94.7758	7.14721e-09	Yes	46130	ENSG00000116741	RGS2
chr1	207860455	207860665	L1M5	-	LINE/L1	L1M5	141.407	0.630499	-224.279	7.14721e-09	Yes	0	ENSG00000197721	CR1L
chr14	34944644	34946133	SVA_B	+	Retroposon/SVA	SVA_B	23.3462	0.503804	-46.3398	7.14721e-09	Yes	-12665	ENSG00000129521	EGLN3
chr16	58879422	58880991	SVA_D	-	Retroposon/SVA	SVA_D	64.5648	0.503804	-128.155	7.14721e-09	Yes	-111162	ENSG00000125166	GOT2
chr17	19378636	19380007	SVA_D	+	Retroposon/SVA	SVA_D	81.7698	0.789974	-103.509	7.14721e-09	Yes	-18692	ENSG00000142494	SLC47A1
chr21	9957780	9959905	MER52A|MER57-int	+	LTR/ERV1	MER57-int	61.01	0.503804	-121.099	7.14721e-09	Yes	946297	ENSG00000166157	NA
chr22	24712269	24714505	SVA_D	-	Retroposon/SVA	SVA_D	120.047	0.773764	-155.147	7.14721e-09	Yes	0	ENSG00000100014	SPECC1L
chr3	42629614	42629919	AluSx3	+	SINE/Alu	AluSx3	0.542069	20.4417	37.7105	7.14721e-09	Yes	0	ENSG00000093183	SEC22C
chr4	93176683	93178677	L1M2	-	LINE/L1	L1M2	0.821787	100.287	122.036	7.14721e-09	Yes	39726	ENSG00000248511	RP11-9B6.1
chr6	4344308	4344552	L2c	-	LINE/L2	L2c	104.744	0.503804	-207.907	7.14721e-09	Yes	-208478	ENSG00000198721	ECI2
chr6	88460109	88461852	SVA_D	-	Retroposon/SVA	SVA_D	103.376	0.503804	-205.19	7.14721e-09	Yes	-48183	ENSG00000135334	AKIRIN2
chr7	139203776	139203879	LTR16C	-	LTR/ERVL	LTR16C	50.6361	0.631611	-80.1698	7.14721e-09	Yes	-4724	ENSG00000236279	CLEC2L
chr20	2803682	2804830	SVA_D	+	Retroposon/SVA	SVA_D	64.8349	0.772901	-83.8851	7.25971e-09	Yes	2753	ENSG00000198326	TMEM239
chr11	82859593	82859874	MLT1H	+	LTR/ERVL-MaLR	MLT1H	22.6955	0.503804	-45.0482	7.26362e-09	Yes	-8157	ENSG00000165494	PCF11
chr17	3759401	3759689	AluSx1	-	SINE/Alu	AluSx1	25.3687	0.503804	-50.3542	7.26362e-09	Yes	3921	ENSG00000004660	CAMKK1
chr21	38959864	38960018	L2a	-	LINE/L2	L2a	0.539114	37.5656	69.6803	7.26362e-09	Yes	19661	ENSG00000157542	KCNJ6
chr3	51641123	51642906	SVA_B	-	Retroposon/SVA	SVA_B	141.134	0.503804	-280.136	7.26362e-09	Yes	0	ENSG00000164080	RAD54L2
chr3	72836852	72838245	SVA_B	+	Retroposon/SVA	SVA_B	73.8409	0.788313	-93.6695	7.26362e-09	Yes	0	ENSG00000144736	SHQ1
chr5	141695160	141695358	MIR	+	SINE/MIR	MIR	0.538732	23.213	43.0882	7.26362e-09	Yes	0	ENSG00000187678	SPRY4
chr6	167660068	167660168	MIRc	+	SINE/MIR	MIRc	0.540356	21.3678	39.5438	7.26362e-09	Yes	-24490	ENSG00000112494	UNC93A
chr17	40600472	40602063	SVA_D	+	Retroposon/SVA	SVA_D	223.129	3.79496	-58.7962	7.28012e-09	Yes	-8800	ENSG00000033627	ATP6V0A1
chrX	41470918	41472901	SVA_D	+	Retroposon/SVA	SVA_D	97.6199	0.774291	-126.076	7.2817e-09	Yes	0	ENSG00000147044	CASK
chr19	54240851	54241078	L1MB7	-	LINE/L1	L1MB7	31.5494	0.503804	-62.6223	7.33592e-09	Yes	55780	ENSG00000142405	NLRP12
chr7	128375880	128376361	LTR72	+	LTR/ERV1	LTR72	0.541142	21.5513	39.8255	7.33592e-09	Yes	-2986	ENSG00000128595	CALU
chr13	52337175	52337214	MIR3	-	SINE/MIR	MIR3	0.63287	35.8218	56.6022	7.35151e-09	Yes	1005	ENSG00000139668	WDFY2
chr3	194121172	194121919	SVA_E	+	Retroposon/SVA	SVA_E	36.1628	0.503804	-71.7795	7.44928e-09	Yes	-1178	ENSG00000178732	GP5
chr10	10826080	10826826	LTR1B	-	LTR/ERV1	LTR1B	0.537914	54.1205	100.612	7.45503e-09	Yes	-220434	ENSG00000048740	CELF2
chr8	38725223	38725999	LTR17	-	LTR/ERV1	LTR17	35.1394	0.503804	-69.7481	7.45503e-09	Yes	14678	ENSG00000147526	TACC1
chr8	47917738	47917881	PABL_A-int	-	LTR/ERV1	PABL_A-int	29.991	0.503804	-59.5291	7.45503e-09	Yes	-255287	ENSG00000164808	SPIDR
chr12	56467594	56467905	AluSx3	-	SINE/Alu	AluSx3	22.6376	0.503804	-44.9332	7.49347e-09	Yes	-5737	ENSG00000065361	ERBB3
chr9	114379147	114380572	SVA_C	-	Retroposon/SVA	SVA_C	79.4226	0.773764	-102.644	7.51759e-09	Yes	-13061	ENSG00000059769	DNAJC25
chr2	172755757	172757482	SVA_D	+	Retroposon/SVA	SVA_D	39.1693	0.503804	-77.7471	7.54556e-09	Yes	0	ENSG00000115840	SLC25A12
chr14	70036656	70036823	L3	+	LINE/CR1	L3	0.539114	26.9507	49.9908	7.55842e-09	Yes	661	ENSG00000255994	NA
chr1	207860707	207861054	L1ME3	-	LINE/L1	L1ME3	170.827	0.631195	-270.64	7.592e-09	Yes	0	ENSG00000197721	CR1L
chr1	43969997	43970306	AluSx1	-	SINE/Alu	AluSx1	29.1277	0.503804	-57.8155	7.70763e-09	Yes	-20553	ENSG00000142949	PTPRF
chr19	20259577	20261511	SVA_F	-	Retroposon/SVA	SVA_F	538.278	15.0785	-35.6983	7.70763e-09	Yes	-16527	ENSG00000256229	ZNF486
chr10	95729763	95731384	SVA_D	+	Retroposon/SVA	SVA_D	353.531	0.631195	-560.098	7.71774e-09	Yes	13945	ENSG00000176273	SLC35G1
chr10	98510989	98511286	AluY	+	SINE/Alu	AluY	25.0221	0.503804	-49.6664	7.73246e-09	Yes	-30719	ENSG00000155629	PIK3AP1
chr7	151079601	151079762	MER5A	-	DNA/hAT-Charlie	MER5A	0.542925	22.0087	40.5374	7.73246e-09	Yes	0	ENSG00000187260	WDR86
chr9	14717445	14717578	MIRb	-	SINE/MIR	MIRb	0.538732	126.588	234.975	7.73246e-09	Yes	2145	ENSG00000147869	CER1
chrX	70864221	70865768	SVA_B	-	Retroposon/SVA	SVA_B	37.4078	0.503804	-74.2507	7.73246e-09	Yes	-25855	ENSG00000186810	CXCR3
chr2	26132612	26134450	SVA_D	-	Retroposon/SVA	SVA_D	220.518	0.632479	-348.657	7.73343e-09	Yes	15022	ENSG00000084731	KIF3C
chr14	23824127	23824411	AluJb	-	SINE/Alu	AluJb	0.542011	21.3768	39.4397	7.80261e-09	Yes	1201	ENSG00000100842	EFS
chr5	146998018	146998334	AluSq2	+	SINE/Alu	AluSq2	0.537914	30.7184	57.1065	7.80261e-09	Yes	0	ENSG00000176049	JAKMIP2
chr1	223188556	223188734	LTR67B	+	LTR/ERVL	LTR67B	0.779967	86.6209	111.057	7.92502e-09	Yes	9220	ENSG00000154309	DISP1
chr10	103461772	103461958	L1MC3	+	LINE/L1	L1MC3	82.971	0.631195	-131.451	7.92502e-09	Yes	-6721	ENSG00000107829	FBXW4
chr11	94380478	94380616	MIRc	-	SINE/MIR	MIRc	0.693846	127.056	183.119	7.92502e-09	Yes	25892	ENSG00000134627	PIWIL4
chr15	84489998	84491992	SVA_D	-	Retroposon/SVA	SVA_D	51.8789	0.503804	-102.974	7.92502e-09	Yes	0	ENSG00000156218	ADAMTSL3
chr12	49829449	49831664	SVA_D	-	Retroposon/SVA	SVA_D	101.15	0.503804	-200.773	7.99831e-09	Yes	0	ENSG00000123352	SPATS2
chr13	21759854	21761595	SVA_F	-	Retroposon/SVA	SVA_F	244.459	0.702475	-347.996	8.05482e-09	Yes	6632	ENSG00000173141	MRPL57
chr8	30103461	30105395	SVA_E	-	Retroposon/SVA	SVA_E	73.7568	0.630499	-116.982	8.12977e-09	Yes	62306	ENSG00000104671	DCTN6
chr4	119712665	119714060	SVA_B	+	Retroposon/SVA	SVA_B	156.934	0.701025	-223.864	8.14292e-09	Yes	0	ENSG00000150961	SEC24D
chr14	63990621	63991071	Tigger10	-	DNA/TcMar-Tigger	Tigger10	29.6707	0.503804	-58.8933	8.16652e-09	Yes	0	ENSG00000154001	PPP2R5E
chr13	41531128	41531192	LTR49-int	+	LTR/ERV1	LTR49-int	39.5248	0.503804	-78.4526	8.19722e-09	Yes	0	ENSG00000120690	ELF1
chr6	108590444	108592150	SVA_A	+	Retroposon/SVA	SVA_A	119.966	0.631693	-189.912	8.25608e-09	Yes	-7981	ENSG00000112335	SNX3
chr2	171005573	171007431	SVA_D	+	Retroposon/SVA	SVA_D	119.161	0.631611	-188.662	8.31101e-09	Yes	-27225	ENSG00000071909	MYO3B
chr13	43437394	43437590	L1MEd	+	LINE/L1	L1MEd	0.538309	31.2719	58.0927	8.41178e-09	Yes	22935	ENSG00000133106	EPSTI1
chr1	13433219	13434635	SVA_E	+	Retroposon/SVA	SVA_E	39.0385	0.631256	-61.8426	8.59828e-09	Yes	5029	ENSG00000204501	PRAMEF15
chr6	160081484	160082279	SVA_D	+	Retroposon/SVA	SVA_D	20.3847	0.503804	-40.4615	8.59828e-09	Yes	7811	ENSG00000112096	SOD2
chr7	2573126	2574975	SVA_E	-	Retroposon/SVA	SVA_E	280.803	5.88924	-47.6807	8.59828e-09	Yes	2537	ENSG00000106009	BRAT1
chrX	124520093	124520291	MER4D1	-	LTR/ERV1	MER4D1	0.814978	93.0856	114.219	8.59828e-09	Yes	-422428	ENSG00000009694	TENM1
chr19	359491	359541	MLT1D	+	LTR/ERVL-MaLR	MLT1D	19.0931	0.503804	-37.8979	8.61271e-09	Yes	2210	ENSG00000105549	THEG
chr5	25434221	25434476	L1MEd	-	LINE/L1	L1MEd	0.539928	20.1721	37.3607	8.68692e-09	Yes	-789135	ENSG00000040731	CDH10
chrX	113293408	113294152	MER50	+	LTR/ERV1	MER50	0.82572	81.1062	98.2248	8.68692e-09	Yes	-524400	ENSG00000147246	HTR2C
chr2	161294770	161296575	SVA_D	-	Retroposon/SVA	SVA_D	47.9612	0.504901	-94.9914	8.81998e-09	Yes	0	ENSG00000153250	RBMS1
chr11	27636813	27636946	L1MC5a	-	LINE/L1	L1MC5a	0.831571	154.482	185.771	9.00861e-09	Yes	39495	ENSG00000176697	BDNF
chr11	131830489	131832211	HERVL40-int|HERVL40-int|HERVL40-int	-	LTR/ERVL	HERVL40-int	0.539114	17.5433	32.5411	9.01676e-09	Yes	0	ENSG00000182667	NTM
chr7	128374358	128374718	L2a	+	LINE/L2	L2a	0.539548	22.4498	41.6085	9.02638e-09	Yes	2562	ENSG00000135248	FAM71F1
chr10	98509202	98509505	AluSz6	+	SINE/Alu	AluSz6	25.0582	0.503804	-49.7379	9.02802e-09	Yes	-28932	ENSG00000155629	PIK3AP1
chr11	47060247	47061054	SVA_D	-	Retroposon/SVA	SVA_D	58.7801	0.503804	-116.672	9.02802e-09	Yes	0	ENSG00000149179	C11orf49
chr7	806596	806895	AluY	+	SINE/Alu	AluY	37.1247	0.630499	-58.8814	9.02802e-09	Yes	0	ENSG00000164818	DNAAF5
chr1	50848248	50849275	L1MA9	-	LINE/L1	L1MA9	133.059	0.503804	-264.109	9.03618e-09	Yes	33948	ENSG00000142700	DMRTA2
chr11	61411954	61412278	AluSc8	-	SINE/Alu	AluSc8	28.4899	0.503804	-56.5495	9.06194e-09	Yes	-35628	ENSG00000134780	DAGLA
chr4	189082156	189082293	L1ME3A	+	LINE/L1	L1ME3A	46.1497	0.503804	-91.6024	9.13627e-09	Yes	13260	ENSG00000184108	TRIML1
chr11	94381923	94382144	MIRb	+	SINE/MIR	MIRb	0.537914	22.8755	42.5263	9.14493e-09	Yes	27337	ENSG00000134627	PIWIL4
chr14	45858195	45858967	SVA_F	+	Retroposon/SVA	SVA_F	2181.9	38.7474	-56.3108	9.14493e-09	Yes	-135453	ENSG00000129534	MIS18BP1
chr14	53636090	53636383	AluSq2	-	SINE/Alu	AluSq2	20.5756	0.503804	-40.8405	9.14493e-09	Yes	-16091	ENSG00000100523	DDHD1
chr6	74034736	74035037	AluSx1	+	SINE/Alu	AluSx1	50.4244	0.619025	-81.4578	9.15161e-09	Yes	-14649	ENSG00000135314	KHDC1
chr1	150753326	150755021	SVA_F	+	Retroposon/SVA	SVA_F	254.984	0.98775	-258.146	9.1688e-09	Yes	13664	ENSG00000143387	CTSK
chr2	65827106	65828965	SVA_D	-	Retroposon/SVA	SVA_D	1272.57	7.15582	-177.837	9.18089e-09	Yes	-167336	ENSG00000198369	SPRED2
chr3	121408688	121408764	AluJb	+	SINE/Alu	AluJb	26.3193	0.503804	-52.2412	9.18089e-09	Yes	0	ENSG00000173230	GOLGB1
chr7	72697295	72699311	SVA_F	-	Retroposon/SVA	SVA_F	38.4803	0.503804	-76.3796	9.18089e-09	Yes	17204	ENSG00000130305	NSUN5
chr3	110919685	110919826	MIRc	+	SINE/MIR	MIRc	0.541021	20.8987	38.6282	9.23808e-09	Yes	0	ENSG00000177707	PVRL3
chrX	113292634	113292833	L2a	+	LINE/L2	L2a	0.540723	22.6313	41.8538	9.35075e-09	Yes	-525719	ENSG00000147246	HTR2C
chr13	41530816	41531127	AluSz	-	SINE/Alu	AluSz	136.067	0.631195	-215.571	9.38743e-09	Yes	0	ENSG00000120690	ELF1
chr19	54266778	54266822	AluYk12	-	SINE/Alu	AluYk12	179.676	0.966314	-185.939	9.38743e-09	Yes	30036	ENSG00000142405	NLRP12
chr7	805337	805629	AluJo	-	SINE/Alu	AluJo	216.817	1.79193	-120.996	9.38743e-09	Yes	0	ENSG00000164818	DNAAF5
chr13	41531669	41531898	MSTA	+	LTR/ERVL-MaLR	MSTA	28.1122	0.503804	-55.7998	9.44866e-09	Yes	0	ENSG00000120690	ELF1
chr16	29070862	29072393	SVA_D	-	Retroposon/SVA	SVA_D	41.8433	0.503804	-83.0547	9.56548e-09	Yes	6816	ENSG00000196796	CTB-134H23.2
chr1	27129383	27131339	SVA_D	-	Retroposon/SVA	SVA_D	215.94	0.791615	-272.784	9.58865e-09	Yes	4495	ENSG00000060642	PIGV
chr1	150756343	150756649	AluSz	-	SINE/Alu	AluSz	40.513	0.503804	-80.4142	9.62152e-09	Yes	12036	ENSG00000143387	CTSK
chr19	21957962	21959468	SVA_D	+	Retroposon/SVA	SVA_D	60.7539	0.631611	-96.1888	9.64695e-09	Yes	-7533	ENSG00000197020	ZNF100
chr20	33758989	33759261	MER112	-	DNA/hAT-Charlie	MER112	17.8112	0.503804	-35.3534	9.66297e-09	Yes	0	ENSG00000088298	EDEM2
chr3	124468263	124470217	SVA_D	-	Retroposon/SVA	SVA_D	479.188	21.2137	-22.5886	9.66297e-09	Yes	4224	ENSG00000114491	UMPS
chr8	7995625	7995969	MSTA	-	LTR/ERVL-MaLR	MSTA	0.545496	24.5348	44.9771	9.66297e-09	Yes	50190	ENSG00000268955	RP11-556O5.6
chr1	24014645	24016257	SVA_D	+	Retroposon/SVA	SVA_D	264.042	0.632479	-417.472	9.72575e-09	Yes	-2013	ENSG00000142676	RPL11
chr16	31263556	31264012	LTR7B	-	LTR/ERV1	LTR7B	20.5475	0.503804	-40.7848	9.81334e-09	Yes	-7300	ENSG00000169896	ITGAM
chr17	17814966	17816551	SVA_D	-	Retroposon/SVA	SVA_D	54.2612	0.773797	-70.1233	9.81334e-09	Yes	0	ENSG00000175662	TOM1L2
chr1	114683305	114685552	Tigger1	+	DNA/TcMar-Tigger	Tigger1	0.541485	47.1583	87.0906	9.83639e-09	Yes	0	ENSG00000134207	SYT6
chr4	184739242	184740749	SVA_C	-	Retroposon/SVA	SVA_C	28.9894	0.503804	-57.5411	1.00653e-08	Yes	-33836	ENSG00000173320	STOX2
chr1	225802716	225804045	SVA_B	+	Retroposon/SVA	SVA_B	262.706	0.876751	-299.636	1.01168e-08	Yes	0	ENSG00000154380	ENAH
chr15	64658890	64659180	AluSz	+	SINE/Alu	AluSz	0.541473	19.8359	36.6332	1.02127e-08	Yes	0	ENSG00000259316	CTD-2116N17.1
chr5	141701762	141702049	AluSg	+	SINE/Alu	AluSg	0.537914	17.8672	33.2157	1.02155e-08	Yes	0	ENSG00000187678	SPRY4
chr11	94380613	94381303	L2b	-	LINE/L2	L2b	0.745681	293.914	394.155	1.02925e-08	Yes	26027	ENSG00000134627	PIWIL4
chrX	65477887	65478614	L2d	-	LINE/L2	L2d	0.537914	21.2205	39.4496	1.02925e-08	Yes	0	ENSG00000089472	HEPH
chr1	151619612	151619925	AluSz	-	SINE/Alu	AluSz	24.319	0.503804	-48.2707	1.05011e-08	Yes	0	ENSG00000143376	SNX27
chr11	61420908	61421529	MER39	+	LTR/ERV1	MER39	41.1056	0.503804	-81.5903	1.05011e-08	Yes	-26377	ENSG00000134780	DAGLA
chr11	131172317	131172687	MSTD	+	LTR/ERVL-MaLR	MSTD	0.642645	32.4284	50.4608	1.05011e-08	Yes	-67687	ENSG00000182667	NTM
chr13	61554299	61556550	THE1B|THE1B-int|THE1B	-	LTR/ERVL-MaLR	THE1B-int	0.538732	19.3955	36.0021	1.05011e-08	Yes	406288	ENSG00000083544	TDRD3
chr10	99600778	99602222	SVA_D	+	Retroposon/SVA	SVA_D	71.4752	0.968076	-73.8322	1.05152e-08	Yes	-7775	ENSG00000155265	GOLGA7B
chr3	41346683	41348664	SVA_D	+	Retroposon/SVA	SVA_D	28.3932	0.503804	-56.3577	1.05523e-08	Yes	0	ENSG00000168038	ULK4
chr4	165940373	165942121	SVA_D	-	Retroposon/SVA	SVA_D	117.599	0.504878	-232.925	1.05523e-08	Yes	-10985	ENSG00000176979	TRIM60
chr1	114638279	114638580	AluY	-	SINE/Alu	AluY	0.541091	18.1512	33.5456	1.06068e-08	Yes	0	ENSG00000134207	SYT6
chr17	20587728	20589414	SVA_D	+	Retroposon/SVA	SVA_D	232.452	0.503804	-461.394	1.06073e-08	Yes	103505	ENSG00000214819	CDRT15L2
chr16	48263365	48263674	AluYb8	-	SINE/Alu	AluYb8	26.5202	0.503804	-52.64	1.06402e-08	Yes	0	ENSG00000121270	ABCC11
chr20	37253132	37253621	L2a	+	LINE/L2	L2a	0.540356	49.2596	91.1613	1.06402e-08	Yes	0	ENSG00000124143	ARHGAP40
chr8	23045752	23046157	MSTA	+	LTR/ERVL-MaLR	MSTA	0.539548	19.2472	35.6728	1.06402e-08	Yes	1809	ENSG00000104689	TNFRSF10A
chr1	43969625	43969996	MER20B	+	DNA/hAT-Charlie	MER20B	39.684	0.631611	-62.8298	1.07597e-08	Yes	-20863	ENSG00000142949	PTPRF
chr6	30960368	30961771	SVA_C	-	Retroposon/SVA	SVA_C	32.4648	0.503804	-64.4394	1.07597e-08	Yes	2689	ENSG00000204544	MUC21
chr14	31715007	31715141	Charlie1	-	DNA/hAT-Charlie	Charlie1	31.9181	0.631256	-50.5629	1.08232e-08	Yes	-37998	ENSG00000092148	HECTD1
chr1	232324966	232325096	L2b	+	LINE/L2	L2b	0.537914	21.3524	39.6948	1.10431e-08	Yes	147949	ENSG00000162946	DISC1
chr1	174317619	174320207	SVA_F	-	Retroposon/SVA	SVA_F	17.8926	0.503804	-35.515	1.10927e-08	Yes	0	ENSG00000152061	RABGAP1L
chr11	61412651	61412740	L2a	+	LINE/L2	L2a	49.3144	0.503804	-97.884	1.10927e-08	Yes	-35166	ENSG00000134780	DAGLA
chr11	122941860	122942152	AluSx	+	SINE/Alu	AluSx	0.648637	42.0557	64.8371	1.10927e-08	Yes	884	ENSG00000166250	CLMP
chr1	154351528	154351556	LTR6A	+	LTR/ERV1	LTR6A	5199.23	1267.51	-4.10192	1.11933e-08	Yes	-26114	ENSG00000160712	IL6R
chr1	223186433	223186568	L2c	-	LINE/L2	L2c	0.646157	46.5074	71.9753	1.11933e-08	Yes	7097	ENSG00000154309	DISP1
chr19	41692479	41692875	LTR7	+	LTR/ERV1	LTR7	114.521	0.878541	-130.353	1.11933e-08	Yes	-6080	ENSG00000167600	CYP2S1
chr2	65565401	65566852	SVA_D	+	Retroposon/SVA	SVA_D	50.1107	0.775391	-64.6263	1.11933e-08	Yes	0	ENSG00000198369	SPRED2
chr4	57558662	57558780	MIR	-	SINE/MIR	MIR	17.8438	0.503804	-35.4182	1.11933e-08	Yes	-10598	ENSG00000171476	HOPX
chr6	167660777	167660831	MIRc	+	SINE/MIR	MIRc	0.646631	31.6394	48.9296	1.11933e-08	Yes	-23827	ENSG00000112494	UNC93A
chr7	151087587	151088111	L1MB3	+	LINE/L1	L1MB3	0.539114	20.6297	38.266	1.11933e-08	Yes	0	ENSG00000187260	WDR86
chr11	27643910	27644027	MIR3	+	SINE/MIR	MIR3	0.539548	55.6151	103.077	1.13396e-08	Yes	32414	ENSG00000176697	BDNF
chr14	23108306	23109272	SVA_F	+	Retroposon/SVA	SVA_F	20.6288	0.503804	-40.9461	1.13396e-08	Yes	-4591	ENSG00000255804	OR6J1
chr2	172630559	172632047	SVA_C	+	Retroposon/SVA	SVA_C	473.938	30.5563	-15.5103	1.14808e-08	Yes	8834	ENSG00000115840	SLC25A12
chrX	15861398	15861696	AluSp	+	SINE/Alu	AluSp	0.541317	23.7254	43.829	1.14808e-08	Yes	0	ENSG00000182287	AP1S2
chr8	38294360	38294454	OldhAT1	-	DNA/hAT-Ac	OldhAT1	0.544886	20.9273	38.4067	1.1624e-08	Yes	0	ENSG00000077782	FGFR1
chr3	42626847	42627494	L2	+	LINE/L2	L2	0.654567	46.378	70.853	1.17475e-08	Yes	0	ENSG00000093183	SEC22C
chr19	52897901	52898314	MLT1D	-	LTR/ERVL-MaLR	MLT1D	55.4161	0.632479	-87.6173	1.17868e-08	Yes	-2789	ENSG00000167555	ZNF528
chr4	175409261	175409701	LTR7Y	+	LTR/ERV1	LTR7Y	17.6191	0.503804	-34.972	1.18026e-08	Yes	1628	ENSG00000164120	HPGD
chr7	1076934	1078817	SVA_F	+	Retroposon/SVA	SVA_F	159.121	1.43554	-110.844	1.1937e-08	Yes	0	ENSG00000146540	C7orf50
chr17	41124316	41126029	SVA_F	+	Retroposon/SVA	SVA_F	91.8242	1.22735	-74.8148	1.19419e-08	Yes	0	ENSG00000108825	PTGES3L-AARSD1
chr12	95628448	95630244	SVA_D	-	Retroposon/SVA	SVA_D	54.4521	0.631195	-86.2683	1.19474e-08	Yes	0	ENSG00000028203	VEZT
chr15	89081365	89083782	LTR6B|HERVS71-int	+	LTR/ERV1	HERVS71-int	0.539179	65.9965	122.402	1.20887e-08	Yes	0	ENSG00000140543	DET1
chr2	38203987	38205494	SVA_B	-	Retroposon/SVA	SVA_B	27.2278	0.503804	-54.0444	1.21762e-08	Yes	0	ENSG00000115841	RMDN2
chrX	15856206	15856432	MER20	-	DNA/hAT-Charlie	MER20	0.540686	26.1418	48.3493	1.21762e-08	Yes	0	ENSG00000182287	AP1S2
chr10	98700092	98702237	SVA_E	-	Retroposon/SVA	SVA_E	517.872	2.02783	-255.383	1.22557e-08	Yes	0	ENSG00000196233	LCOR
chr6	167664435	167664649	LTR90B	+	LTR	LTR90B	0.537914	25.4864	47.3801	1.22557e-08	Yes	-20009	ENSG00000112494	UNC93A
chr10	98504738	98505005	MLT1C2	-	LTR/ERVL-MaLR	MLT1C2	25.5714	0.503804	-50.7567	1.23337e-08	Yes	-24468	ENSG00000155629	PIK3AP1
chr20	47901429	47904051	HERVIP10B3-int|HERVIP10B3-int|HERVIP10B3-int|HERVIP10B3-int|LTR10B1	-	LTR/ERV1	HERVIP10B3-int	73.035	1153.7	15.7965	1.23337e-08	Yes	-6467	ENSG00000124201	ZNFX1
chr1	53803960	53804799	L1ME3E	+	LINE/L1	L1ME3E	0.54205	19.0346	35.1159	1.23525e-08	Yes	-10219	ENSG00000157193	LRP8
chr3	47297211	47298640	SVA_D	+	Retroposon/SVA	SVA_D	125.97	0.619	-203.506	1.23678e-08	Yes	0	ENSG00000088727	KIF9
chr4	188920448	188920585	AluJb	-	SINE/Alu	AluJb	51.9638	0.503804	-103.143	1.23678e-08	Yes	0	ENSG00000179059	ZFP42
chr6	167645603	167647400	HUERS-P1-int|LTR8	+	LTR/ERV1	HUERS-P1-int	2.87651	905.166	314.675	1.23678e-08	Yes	35203	ENSG00000166984	TCP10L2
chr7	804808	804933	MIR	-	SINE/MIR	MIR	226.721	2.78011	-81.551	1.23678e-08	Yes	0	ENSG00000164818	DNAAF5
chr10	98505006	98505324	AluSx	+	SINE/Alu	AluSx	26.5456	0.503804	-52.6904	1.2384e-08	Yes	-24736	ENSG00000155629	PIK3AP1
chr15	64654473	64654755	AluJb	+	SINE/Alu	AluJb	0.5432	22.5969	41.5997	1.2384e-08	Yes	0	ENSG00000259316	CTD-2116N17.1
chr15	65703910	65704347	L1MB7	+	LINE/L1	L1MB7	0.537977	18.3782	34.1617	1.23887e-08	Yes	0	ENSG00000103742	IGDCC4
chr1	146949968	146950508	LTR3B_|LTR3B_	-	LTR/ERVK	LTR3B_	116.869	0.966314	-120.943	1.24004e-08	Yes	-62675	ENSG00000116128	BCL9
chr19	54260417	54260703	AluJb	-	SINE/Alu	AluJb	84.0637	0.631195	-133.182	1.24004e-08	Yes	36155	ENSG00000142405	NLRP12
chr4	164048290	164048581	AluSx	-	SINE/Alu	AluSx	0.615194	26.4546	43.0021	1.24795e-08	Yes	0	ENSG00000145414	NAF1
chr1	232322981	232323217	MIR	+	SINE/MIR	MIR	0.644402	32.6618	50.6855	1.24955e-08	Yes	145964	ENSG00000162946	DISC1
chr11	47915797	47917051	L1MCa	+	LINE/L1	L1MCa	18.369	0.503804	-36.4606	1.25193e-08	Yes	-45691	ENSG00000030066	NUP160
chr2	233772537	233772848	AluSx1	+	SINE/Alu	AluSx1	18.572	0.503804	-36.8634	1.26565e-08	Yes	0	ENSG00000066248	NGEF
chr10	103461950	103462148	L1MC3	+	LINE/L1	L1MC3	65.8658	0.619025	-106.402	1.28483e-08	Yes	-6899	ENSG00000107829	FBXW4
chr19	54249058	54250092	LTR13	-	LTR/ERVK	LTR13	64.0026	0.775391	-82.5423	1.28483e-08	Yes	46766	ENSG00000142405	NLRP12
chr9	38547739	38549333	THE1D-int	-	LTR/ERVL-MaLR	THE1D-int	0.54114	29.3683	54.2712	1.28483e-08	Yes	0	ENSG00000273170	NA
chr16	2449054	2449311	L1M2	-	LINE/L1	L1M2	101.57	0.503804	-201.607	1.29505e-08	Yes	-30085	ENSG00000162063	CCNF
chr7	104553963	104554180	THE1B	-	LTR/ERVL-MaLR	THE1B	44.7415	0.775428	-57.6991	1.29895e-08	Yes	4963	ENSG00000187416	LHFPL3
chr7	56218326	56220242	SVA_D	+	Retroposon/SVA	SVA_D	17.2004	0.503804	-34.1411	1.30494e-08	Yes	-34234	ENSG00000185290	NUPR1L
chr7	105050469	105052241	SVA_D	-	Retroposon/SVA	SVA_D	71.6342	0.504878	-141.884	1.31441e-08	Yes	-10715	ENSG00000135250	SRPK2
chr19	54267131	54267147	AluYk12	-	SINE/Alu	AluYk12	293.004	1.59532	-183.665	1.32251e-08	Yes	29711	ENSG00000142405	NLRP12
chr1	96934653	96936203	SVA_D	-	Retroposon/SVA	SVA_D	19.2737	0.503804	-38.2564	1.32982e-08	Yes	-251019	ENSG00000117569	PTBP2
chr11	27636505	27636812	AluSz	-	SINE/Alu	AluSz	0.879329	150.48	171.13	1.33121e-08	Yes	39629	ENSG00000176697	BDNF
chr11	6725633	6725965	AluSz	-	SINE/Alu	AluSz	75.2504	0.630499	-119.351	1.36103e-08	Yes	-21002	ENSG00000158042	MRPL17
chr12	101881320	101881630	AluY	-	SINE/Alu	AluY	52.4105	0.503804	-104.03	1.36103e-08	Yes	546	ENSG00000166211	SPIC
chr1	151572086	151574215	SVA_E	+	Retroposon/SVA	SVA_E	828.917	1.60884	-515.225	1.36115e-08	Yes	-10327	ENSG00000143376	SNX27
chr15	59157855	59158135	MER77	-	LTR/ERVL	MER77	25.496	0.504878	-50.4993	1.36115e-08	Yes	0	ENSG00000157450	RNF111
chr7	128375502	128375879	MSTA	-	LTR/ERVL-MaLR	MSTA	0.540873	19.7551	36.5244	1.36115e-08	Yes	-3468	ENSG00000128595	CALU
chrX	113301088	113301409	MER4E1	+	LTR/ERV1	MER4E1	1.20036	111.176	92.6189	1.37082e-08	Yes	-517143	ENSG00000147246	HTR2C
chr19	57005757	57005861	L2	+	LINE/L2	L2	33.0644	0.632479	-52.2774	1.3844e-08	Yes	-13352	ENSG00000196263	ZNF471
chr19	54260165	54260255	AluJb	-	SINE/Alu	AluJb	32.9308	0.503804	-65.3643	1.3897e-08	Yes	36603	ENSG00000142405	NLRP12
chr11	47915441	47915579	FLAM_A	+	SINE/Alu	FLAM_A	19.3146	0.503804	-38.3375	1.40405e-08	Yes	-45335	ENSG00000030066	NUP160
chr8	59588380	59589853	SVA_C	-	Retroposon/SVA	SVA_C	299.967	0.876061	-342.405	1.41508e-08	Yes	-15978	ENSG00000035681	NSMAF
chr3	176036237	176036525	MLT1B	-	LTR/ERVL-MaLR	MLT1B	0.539114	24.8154	46.03	1.43576e-08	Yes	512810	ENSG00000177694	NAALADL2
chr5	147032265	147036560	L1PA8	-	LINE/L1	L1PA8	0.537914	17.1262	31.8382	1.47013e-08	Yes	0	ENSG00000176049	JAKMIP2
chr1	223188187	223188488	AluSc	+	SINE/Alu	AluSc	0.680023	59.4911	87.484	1.47019e-08	Yes	8851	ENSG00000154309	DISP1
chr5	146785957	146786162	MIRb	+	SINE/MIR	MIRb	0.541855	23.5288	43.4226	1.4814e-08	Yes	0	ENSG00000113657	DPYSL3
chr6	4428861	4428948	MER5A	+	DNA/hAT-Charlie	MER5A	54.2182	0.503804	-107.618	1.48558e-08	Yes	-277446	ENSG00000153046	CDYL
chr15	64659425	64659734	AluSq2	+	SINE/Alu	AluSq2	0.537977	16.6593	30.9665	1.4965e-08	Yes	0	ENSG00000259316	CTD-2116N17.1
chr4	3539077	3539153	LTR49-int	-	LTR/ERV1	LTR49-int	20.7319	0.503804	-41.1508	1.50135e-08	Yes	-4792	ENSG00000163956	LRPAP1
chr20	50826899	50827278	MER48	-	LTR/ERV1	MER48	25.5221	0.503804	-50.6588	1.53968e-08	Yes	-6053	ENSG00000020256	ZFP64
chr4	165983511	165983815	AluSq2	-	SINE/Alu	AluSq2	26.5491	0.503804	-52.6973	1.53968e-08	Yes	11760	ENSG00000170088	TMEM192
chr11	39092026	39092467	MLT2A2	-	LTR/ERVL	MLT2A2	19.7614	0.503804	-39.2243	1.54518e-08	Yes	1043287	ENSG00000148948	LRRC4C
chr5	25433834	25433911	L1MEd	-	LINE/L1	L1MEd	0.538732	17.9712	33.3583	1.54518e-08	Yes	-788748	ENSG00000040731	CDH10
chr3	121408815	121408904	MIR1_Amn	+	SINE/MIR	MIR1_Amn	21.353	0.503804	-42.3835	1.55078e-08	Yes	0	ENSG00000173230	GOLGB1
chr1	48701643	48701847	MIRc	+	SINE/MIR	MIRc	0.539928	17.6551	32.699	1.55365e-08	Yes	0	ENSG00000117834	SLC5A9
chrX	99978130	99979868	SVA_C	+	Retroposon/SVA	SVA_C	40.687	0.631611	-64.4178	1.55365e-08	Yes	0	ENSG00000102362	SYTL4
chr17	20587494	20587634	L1ME3	-	LINE/L1	L1ME3	131.721	0.619025	-212.788	1.56617e-08	Yes	103271	ENSG00000214819	CDRT15L2
chr11	27637607	27637913	AluSq2	+	SINE/Alu	AluSq2	0.769873	106.014	137.703	1.5794e-08	Yes	38528	ENSG00000176697	BDNF
chr17	44329740	44331154	SVA_D	-	Retroposon/SVA	SVA_D	170.129	0.772901	-220.118	1.58816e-08	Yes	20997	ENSG00000228696	ARL17B
chr2	3616094	3617630	SVA_D	-	Retroposon/SVA	SVA_D	508.717	31.8076	-15.9935	1.58816e-08	Yes	-5166	ENSG00000171863	RPS7
chr2	127065301	127066140	LTR1A2	-	LTR/ERV1	LTR1A2	20.994	0.503804	-41.671	1.58816e-08	Yes	-347370	ENSG00000136732	GYPC
chr6	160847367	160847970	L1ME5	-	LINE/L1	L1ME5	0.539114	16.6744	30.9292	1.59535e-08	Yes	0	ENSG00000146477	SLC22A3
chr19	42506917	42507187	AluSx	-	SINE/Alu	AluSx	0.537914	18.3895	34.1867	1.61243e-08	Yes	0	ENSG00000105737	GRIK5
chr22	38182207	38183623	SVA_D	+	Retroposon/SVA	SVA_D	133.902	0.874458	-153.126	1.61412e-08	Yes	9645	ENSG00000100106	TRIOBP
chr10	29984905	29986738	SVA_D	+	Retroposon/SVA	SVA_D	143.947	0.631611	-227.904	1.62402e-08	Yes	0	ENSG00000197321	SVIL
chrX	130825172	130826229	MER4B-int|MER4D1|MER4B-int|MER4B-int	-	LTR/ERV1	MER4B-int	0.84811	89.5095	105.54	1.62402e-08	Yes	146143	ENSG00000171054	OR13H1
chr4	188912092	188913149	SVA_D	-	Retroposon/SVA	SVA_D	26.2575	0.619025	-42.4176	1.62497e-08	Yes	-3777	ENSG00000179059	ZFP42
chr1	63229624	63230309	Charlie1a	-	DNA/hAT-Charlie	Charlie1a	0.537914	19.1924	35.6792	1.62767e-08	Yes	-19498	ENSG00000125703	ATG4C
chr16	77914502	77915052	L1PA16	-	LINE/L1	L1PA16	0.538732	18.8681	35.0231	1.62767e-08	Yes	0	ENSG00000171724	VAT1L
chr11	61413546	61413835	AluSc8	-	SINE/Alu	AluSc8	25.0986	0.503804	-49.8181	1.6444e-08	Yes	-34071	ENSG00000134780	DAGLA
chr19	21903126	21905526	SVA_E	+	Retroposon/SVA	SVA_E	53.085	0.774211	-68.5666	1.64817e-08	Yes	43	ENSG00000197020	ZNF100
chr5	141698444	141698666	MIR	-	SINE/MIR	MIR	0.540873	17.2474	31.8882	1.64817e-08	Yes	0	ENSG00000187678	SPRY4
chr7	104554181	104554489	AluY	+	SINE/Alu	AluY	75.5823	0.859399	-87.9479	1.64817e-08	Yes	5181	ENSG00000187416	LHFPL3
chr1	223188736	223188881	LTR90B	+	LTR	LTR90B	0.831703	107.103	128.776	1.65043e-08	Yes	9400	ENSG00000154309	DISP1
chr10	21776309	21776560	AluSz	-	SINE/Alu	AluSz	0.731745	35.7413	48.8439	1.65165e-08	Yes	5028	ENSG00000204682	CASC10
chr7	128372634	128374190	L2a	+	LINE/L2	L2a	0.705684	87.3041	123.716	1.66559e-08	Yes	838	ENSG00000135248	FAM71F1
chr5	141697768	141698088	AluSx1	+	SINE/Alu	AluSx1	0.538796	27.9951	51.9587	1.67408e-08	Yes	0	ENSG00000187678	SPRY4
chr7	20085128	20085461	ERV3-16A3_I-int	+	LTR/ERVL	ERV3-16A3_I-int	0.756376	46.0937	60.9402	1.72218e-08	Yes	88818	ENSG00000183742	MACC1
chr12	4809609	4810376	L2c	-	LINE/L2	L2c	259.754	9.26407	-28.0388	1.72444e-08	Yes	0	ENSG00000255639	RP11-234B24.6
chr20	55251167	55251418	MLT1C2	+	LTR/ERVL-MaLR	MLT1C2	136.861	0.630524	-217.059	1.72444e-08	Yes	36829	ENSG00000087510	TFAP2C
chr6	74035590	74035831	LTR83	+	LTR/ERVL	LTR83	27.6572	0.503804	-54.8967	1.73382e-08	Yes	-15503	ENSG00000135314	KHDC1
chr7	26300894	26302656	SVA_D	+	Retroposon/SVA	SVA_D	97.2237	0.503804	-192.979	1.73382e-08	Yes	-28886	ENSG00000086300	SNX10
chrX	121365572	121367558	L1PB1	-	LINE/L1	L1PB1	1.05673	260.467	246.484	1.73382e-08	Yes	-950449	ENSG00000125675	GRIA3
chr1	50859391	50859890	LTR54	+	LTR/ERV1	LTR54	87.585	0.503804	-173.847	1.74132e-08	Yes	23333	ENSG00000142700	DMRTA2
chr1	232266639	232267091	MER61D	+	LTR/ERV1	MER61D	0.540356	20.2229	37.4251	1.74132e-08	Yes	89622	ENSG00000162946	DISC1
chr17	1130456	1130496	MER91B	+	DNA/hAT-Tip100	MER91B	17.6609	0.504878	-34.9805	1.74132e-08	Yes	0	ENSG00000159842	ABR
chrX	132432347	132432635	AluJr	+	SINE/Alu	AluJr	0.539764	18.0899	33.5144	1.74132e-08	Yes	1497	ENSG00000076716	GPC4
chr13	52337653	52337944	AluJo	+	SINE/Alu	AluJo	0.970984	78.6792	81.0303	1.74669e-08	Yes	1483	ENSG00000139668	WDFY2
chr19	42505679	42505759	MER74B	+	LTR/ERVL	MER74B	0.63382	27.1669	42.8621	1.74669e-08	Yes	0	ENSG00000105737	GRIK5
chr20	18304063	18304534	MER4C|MER4-int|MER4-int|LTR49	+	LTR/ERV1	MER4-int	29.3195	0.503804	-58.1961	1.74669e-08	Yes	6424	ENSG00000125846	ZNF133
chrX	113291973	113292148	Chap1a_Mam	-	DNA/hAT-Charlie	Chap1a_Mam	0.540174	17.3612	32.1399	1.74669e-08	Yes	-526404	ENSG00000147246	HTR2C
chr11	27644927	27645136	L2b	+	LINE/L2	L2b	0.540301	54.0755	100.084	1.75497e-08	Yes	31305	ENSG00000176697	BDNF
chr1	63228334	63228476	AluSx	+	SINE/Alu	AluSx	0.539548	33.0173	61.1943	1.76943e-08	Yes	-21331	ENSG00000125703	ATG4C
chr17	26786814	26787119	AluSz	+	SINE/Alu	AluSz	45.2012	0.503804	-89.7197	1.77503e-08	Yes	0	ENSG00000258472	RP11-192H23.4
chr17	3758720	3759005	AluYk2	-	SINE/Alu	AluYk2	20.9284	0.503804	-41.5408	1.7776e-08	Yes	4605	ENSG00000004660	CAMKK1
chr21	38961987	38964810	HERVH-int|LTR7	-	LTR/ERV1	HERVH-int	1.05263	71.9082	68.3132	1.7814e-08	Yes	14869	ENSG00000157542	KCNJ6
chr9	90859008	90860914	SVA_D	-	Retroposon/SVA	SVA_D	109.008	0.875333	-124.534	1.83792e-08	Yes	-142421	ENSG00000106723	SPIN1
chr15	64653576	64653863	AluJb	-	SINE/Alu	AluJb	0.638719	37.1866	58.2206	1.86188e-08	Yes	0	ENSG00000259316	CTD-2116N17.1
chr17	3756901	3758383	SVA_D	+	Retroposon/SVA	SVA_D	361.998	0.852055	-424.853	1.86188e-08	Yes	5227	ENSG00000004660	CAMKK1
chrX	121376652	121376894	MIRc	-	SINE/MIR	MIRc	0.538732	17.31	32.131	1.86188e-08	Yes	-941113	ENSG00000125675	GRIA3
chr11	134270441	134271642	L1PA16	+	LINE/L1	L1PA16	0.541614	22.432	41.4168	1.86214e-08	Yes	0	ENSG00000109956	B3GAT1
chr2	38982396	38983898	SVA_D	-	Retroposon/SVA	SVA_D	22.2435	0.503804	-44.151	1.86259e-08	Yes	0	ENSG00000152147	GEMIN6
chr2	85716598	85716674	LTR49-int	+	LTR/ERV1	LTR49-int	17.7962	0.503804	-35.3236	1.87248e-08	Yes	-49615	ENSG00000168906	MAT2A
chr16	8826076	8827671	SVA_D	-	Retroposon/SVA	SVA_D	56.8951	0.619025	-91.9108	1.87341e-08	Yes	0	ENSG00000183044	ABAT
chr6	43393920	43394050	AluSz6	+	SINE/Alu	AluSz6	43.5141	0.503804	-86.371	1.88308e-08	Yes	-1055	ENSG00000124574	ABCC10
chr21	30566036	30566367	AluSz	-	SINE/Alu	AluSz	76.4666	0.503804	-151.778	1.89047e-08	Yes	-26	ENSG00000156273	BACH1
chr6	33931108	33931538	MLT1J2	-	LTR/ERVL-MaLR	MLT1J2	22.3583	0.503804	-44.3789	1.89047e-08	Yes	58091	ENSG00000124493	GRM4
chrX	124520292	124520880	MER41C	+	LTR/ERV1	MER41C	1.27175	278.233	218.779	1.89047e-08	Yes	-422627	ENSG00000009694	TENM1
chr6	33928567	33928645	LTR16C	+	LTR/ERVL	LTR16C	25.7847	0.503804	-51.18	1.91478e-08	Yes	60984	ENSG00000124493	GRM4
chr6	43393745	43393919	Tigger1	+	DNA/TcMar-Tigger	Tigger1	35.3456	0.503804	-70.1574	1.91858e-08	Yes	-1186	ENSG00000124574	ABCC10
chr20	5619018	5619310	AluJr	-	SINE/Alu	AluJr	23.7979	0.503804	-47.2364	1.91896e-08	Yes	-27347	ENSG00000125772	GPCPD1
chr11	79210252	79211876	SVA_B	+	Retroposon/SVA	SVA_B	72.4875	0.503804	-143.88	1.92188e-08	Yes	-58261	ENSG00000149256	TENM4
chr4	113878190	113879804	SVA_C	-	Retroposon/SVA	SVA_C	43.0895	0.503804	-85.5282	1.92602e-08	Yes	0	ENSG00000145362	ANK2
chr6	151450937	151451799	THE1D-int|THE1D	+	LTR/ERVL-MaLR	THE1D-int	65.7278	0.630499	-104.247	1.93248e-08	Yes	27915	ENSG00000120254	MTHFD1L
chr12	95916577	95917334	MER21B	+	LTR/ERVL	MER21B	0.542037	31.5018	58.1174	1.95196e-08	Yes	0	ENSG00000136014	USP44
chr20	35604150	35606104	SVA_D	-	Retroposon/SVA	SVA_D	226.673	1.09802	-206.439	1.95196e-08	Yes	18649	ENSG00000080839	RBL1
chr7	152274409	152274768	LTR8A	-	LTR/ERV1	LTR8A	105.086	0.851362	-123.433	1.96122e-08	Yes	67097	ENSG00000196584	XRCC2
chr13	50168726	50169527	LTR16A|ERV3-16A3_I-int	+	LTR/ERVL	ERV3-16A3_I-int	47.132	0.503804	-93.5523	1.97756e-08	Yes	-9008	ENSG00000136144	RCBTB1
chr7	31070243	31070454	MER20	+	DNA/hAT-Charlie	MER20	0.537914	17.3289	32.215	1.97756e-08	Yes	-21623	ENSG00000078549	ADCYAP1R1
chr9	34136813	34138764	SVA_D	+	Retroposon/SVA	SVA_D	146.633	0.969451	-151.253	1.97756e-08	Yes	-9417	ENSG00000198876	DCAF12
chr7	31035228	31035408	MER112	+	DNA/hAT-Charlie	MER112	0.539179	15.675	29.0721	1.99217e-08	Yes	2360	ENSG00000106128	GHRHR
chr21	45673633	45673722	MER90a	+	LTR/ERV1	MER90a	16.4879	0.503804	-32.7268	1.99665e-08	Yes	0	ENSG00000142182	DNMT3L
chr19	21635806	21636096	AluSp	+	SINE/Alu	AluSp	100.837	0.947331	-106.443	2.00528e-08	Yes	0	ENSG00000269237	CTD-2561J22.3
chr6	167666287	167666690	MSTA	+	LTR/ERVL-MaLR	MSTA	0.537914	19.1929	35.6803	2.014e-08	Yes	-17968	ENSG00000112494	UNC93A
chr9	110034403	110035367	SVA_D	+	Retroposon/SVA	SVA_D	82.0368	0.503804	-162.835	2.01561e-08	Yes	-10052	ENSG00000119318	RAD23B
chr4	161583304	161589197	LTR12_|HERV9N-int|HERV9N-int|LTR12_	+	LTR/ERV1	HERV9N-int	55.2605	0.631195	-87.549	2.02748e-08	Yes	715853	ENSG00000168843	FSTL5
chr14	87696026	87697440	THE1C|THE1C-int	-	LTR/ERVL-MaLR	THE1C-int	0.537914	90.8311	168.858	2.03691e-08	Yes	306928	ENSG00000258804	RP11-322L20.1
chr9	77467371	77468789	SVA_B	+	Retroposon/SVA	SVA_B	50.3141	0.503804	-99.8684	2.03691e-08	Yes	0	ENSG00000119121	TRPM6
chr8	22978592	22978809	L1M5	+	LINE/L1	L1M5	0.541971	18.8022	34.6922	2.04495e-08	Yes	3643	ENSG00000173535	TNFRSF10C
chr4	165983987	165984263	L1MC5a	+	LINE/L1	L1MC5a	25.4031	0.503804	-50.4227	2.05954e-08	Yes	11312	ENSG00000170088	TMEM192
chr17	20833159	20833456	MER44A	-	DNA/TcMar-Tigger	MER44A	0.635487	25.951	40.8363	2.05975e-08	Yes	-33707	ENSG00000205212	CCDC144NL
chr1	24209602	24210032	L1ME3C	+	LINE/L1	L1ME3C	17.6385	0.503804	-35.0105	2.06618e-08	Yes	0	ENSG00000188822	CNR2
chr16	46903319	46903597	AluSq2	+	SINE/Alu	AluSq2	16.7758	0.503804	-33.2982	2.06777e-08	Yes	-14694	ENSG00000166123	GPT2
chr20	62454233	62454550	AluSz	+	SINE/Alu	AluSz	22.0233	0.503804	-43.7141	2.06777e-08	Yes	0	ENSG00000130584	ZBTB46
chr7	132861688	132863088	SVA_D	+	Retroposon/SVA	SVA_D	44.5658	0.631611	-70.5589	2.06777e-08	Yes	-74742	ENSG00000131558	EXOC4
chr7	131193319	131193423	MIR3	-	SINE/MIR	MIR3	0.54143	17.3891	32.1169	2.07301e-08	Yes	0	ENSG00000128567	PODXL
chr1	23829729	23831478	SVA_D	+	Retroposon/SVA	SVA_D	91.573	0.631611	-144.983	2.07325e-08	Yes	1445	ENSG00000007968	E2F2
chrX	121379209	121379930	LTR8	-	LTR/ERV1	LTR8	0.540873	34.8856	64.4988	2.07325e-08	Yes	-938077	ENSG00000125675	GRIA3
chr12	4812468	4812583	L1ME4c	-	LINE/L1	L1ME4c	41.7349	0.772882	-53.9991	2.07337e-08	Yes	0	ENSG00000255639	RP11-234B24.6
chr11	27636985	27637128	MIRb	+	SINE/MIR	MIRb	1.05625	169.718	160.68	2.07501e-08	Yes	39313	ENSG00000176697	BDNF
chr8	137543219	137543515	ERVL-E-int	-	LTR/ERVL	ERVL-E-int	19.5337	0.503804	-38.7724	2.07512e-08	Yes	874255	ENSG00000131773	KHDRBS3
chr1	112149661	112151521	SVA_D	-	Retroposon/SVA	SVA_D	1181.7	23.7587	-49.7375	2.08158e-08	Yes	0	ENSG00000116473	RAP1A
chr6	32351967	32353899	SVA_D	-	Retroposon/SVA	SVA_D	35.4478	0.632479	-56.0458	2.08158e-08	Yes	7842	ENSG00000204290	BTNL2
chr19	55436453	55436537	AluJr	-	SINE/Alu	AluJr	15.6827	0.503804	-31.1285	2.0842e-08	Yes	0	ENSG00000167634	NLRP7
chr14	21563540	21563708	MIR3	+	SINE/MIR	MIR3	0.541962	15.9108	29.3578	2.0866e-08	Yes	0	ENSG00000165804	ZNF219
chr15	25277838	25278038	L1MEf	-	LINE/L1	L1MEf	0.830156	54.9806	66.2292	2.1021e-08	Yes	32416	ENSG00000214265	RP11-701H24.9
chr1	153554815	153556385	SVA_D	+	Retroposon/SVA	SVA_D	57.6079	0.631611	-91.2079	2.10333e-08	Yes	-14450	ENSG00000196754	S100A2
chr11	58902621	58903029	MamRep1527	-	LTR	MamRep1527	0.537914	16.1311	29.9882	2.10333e-08	Yes	-7193	ENSG00000166801	FAM111A
chr13	56146348	56146489	MIR3	-	SINE/MIR	MIR3	0.538732	44.4387	82.4876	2.10333e-08	Yes	-1568564	ENSG00000204919	PRR20A
chr21	15483275	15484166	L1MA8	-	LINE/L1	L1MA8	0.54335	15.7794	29.0409	2.10333e-08	Yes	0	ENSG00000188992	LIPI
chr9	99873195	99873665	L1MEf	+	LINE/L1	L1MEf	0.619603	38.3442	61.8851	2.10333e-08	Yes	-71271	ENSG00000136943	CTSV
chr20	5685673	5686065	MLT1D	-	LTR/ERVL-MaLR	MLT1D	19.0668	0.503804	-37.8456	2.11988e-08	Yes	-44975	ENSG00000171984	C20orf196
chr5	149048596	149048672	LTR49-int	-	LTR/ERV1	LTR49-int	18.3286	0.503804	-36.3804	2.13435e-08	Yes	34066	ENSG00000183111	ARHGEF37
chr20	47898908	47901124	HERVIP10B3-int|HERVIP10B3-int	-	LTR/ERV1	HERVIP10B3-int	49.438	987.926	19.9831	2.15895e-08	Yes	-3946	ENSG00000124201	ZNFX1
chrX	113299712	113299852	AluSx	+	SINE/Alu	AluSx	0.732251	52.2855	71.4038	2.15895e-08	Yes	-518700	ENSG00000147246	HTR2C
chr20	18305332	18305985	PABL_A	+	LTR/ERV1	PABL_A	40.6561	0.503804	-80.6983	2.16104e-08	Yes	7693	ENSG00000125846	ZNF133
chrX	113292296	113292497	MIR	+	SINE/MIR	MIR	0.539548	18.9673	35.154	2.16104e-08	Yes	-526055	ENSG00000147246	HTR2C
chr3	9890329	9890417	SVA_F	-	Retroposon/SVA	SVA_F	27.2771	0.504878	-54.0271	2.1658e-08	Yes	0	ENSG00000214021	TTLL3
chr5	178940964	178941931	LTR5_Hs	-	LTR/ERVK	LTR5_Hs	42.8583	0.632479	-67.7624	2.17149e-08	Yes	-35629	ENSG00000176783	RUFY1
chr6	74099344	74099579	L1PA4	+	LINE/L1	L1PA4	14.3847	0.503804	-28.5521	2.18082e-08	Yes	0	ENSG00000203907	OOEP
chr9	134784292	134784392	MER41B	-	LTR/ERV1	MER41B	24.7231	0.503804	-49.0728	2.20903e-08	Yes	0	ENSG00000160563	MED27
chr20	31771841	31772279	MER4A1	-	LTR/ERV1	MER4A1	15.5042	0.503804	-30.7743	2.21219e-08	Yes	2624	ENSG00000131050	BPIFA2
chr21	40528523	40530124	SVA_D	+	Retroposon/SVA	SVA_D	513.256	1.09471	-468.852	2.21631e-08	Yes	16572	ENSG00000183527	PSMG1
chr1	207859530	207859954	L1M5	-	LINE/L1	L1M5	78.0854	0.503804	-154.991	2.21695e-08	Yes	0	ENSG00000197721	CR1L
chr19	54260726	54260803	L1M4	-	LINE/L1	L1M4	49.3421	0.631195	-78.1725	2.21695e-08	Yes	36055	ENSG00000142405	NLRP12
chr3	163910410	163916338	L1PA16	+	LINE/L1	L1PA16	0.538506	21.0375	39.0664	2.21774e-08	Yes	780349	ENSG00000090402	SI
chr1	146986939	146987351	LTR37A	+	LTR/ERV1	LTR37A	71.8603	0.789807	-90.9846	2.2217e-08	Yes	-25832	ENSG00000116128	BCL9
chrX	96492564	96492879	AluYk4	-	SINE/Alu	AluYk4	52.1719	0.503804	-103.556	2.2217e-08	Yes	0	ENSG00000147202	DIAPH2
chr13	43441738	43442136	BLACKJACK	+	DNA/hAT-Blackjack	BLACKJACK	8.74032	306.894	35.1125	2.2242e-08	Yes	18389	ENSG00000133106	EPSTI1
chrX	130823747	130824551	MER4D1	-	LTR/ERV1	MER4D1	0.637486	34.2223	53.6832	2.23377e-08	Yes	144718	ENSG00000171054	OR13H1
chrX	15857621	15857910	AluJb	-	SINE/Alu	AluJb	0.541394	26.3	48.5783	2.24137e-08	Yes	0	ENSG00000182287	AP1S2
chr5	146974786	146975181	MLT1A1	+	LTR/ERVL-MaLR	MLT1A1	0.537914	23.8285	44.2979	2.28749e-08	Yes	0	ENSG00000176049	JAKMIP2
chr1	232325380	232326189	LTR39	-	LTR/ERV1	LTR39	0.693846	59.5957	85.8919	2.30158e-08	Yes	148363	ENSG00000162946	DISC1
chr12	119797340	119798967	SVA_D	-	Retroposon/SVA	SVA_D	28.964	0.630499	-45.9383	2.30371e-08	Yes	0	ENSG00000183273	CCDC60
chr12	101880933	101881146	L1PB4	-	LINE/L1	L1PB4	66.6507	0.503804	-132.295	2.309e-08	Yes	159	ENSG00000166211	SPIC
chr17	37489563	37490741	SVA_B	+	Retroposon/SVA	SVA_B	93.4217	0.631195	-148.008	2.3095e-08	Yes	0	ENSG00000108306	FBXL20
chr3	186584278	186584433	AluSq2	+	SINE/Alu	AluSq2	117.948	0.749927	-157.279	2.33107e-08	Yes	8027	ENSG00000181092	ADIPOQ
chr17	37086259	37087544	SVA_D	-	Retroposon/SVA	SVA_D	29.3162	0.503804	-58.1897	2.3343e-08	Yes	5142	ENSG00000204952	FBXO47
chr4	41264685	41264924	AluSz	-	SINE/Alu	AluSz	0.645573	26.4828	41.0222	2.33938e-08	Yes	0	ENSG00000154277	UCHL1
chr7	31071028	31071317	AluSz	+	SINE/Alu	AluSz	0.537914	17.6557	32.8226	2.33938e-08	Yes	-20760	ENSG00000078549	ADCYAP1R1
chr1	82820252	82826239	LTR7|HERVH-int|HERVH-int|HERVH-int|HERVH-int|HERVH-int|HERVH-int|HERVH-int|LTR7	-	LTR/ERV1	HERVH-int	0.7085	46.1301	65.1095	2.34246e-08	Yes	362133	ENSG00000117114	ADGRL2
chr1	207859118	207859318	LTR33C	-	LTR/ERVL	LTR33C	77.33	0.631256	-122.502	2.34246e-08	Yes	0	ENSG00000197721	CR1L
chr2	38638909	38639210	AluSp	-	SINE/Alu	AluSp	34.2523	0.503804	-67.9873	2.34246e-08	Yes	-34483	ENSG00000119787	ATL2
chrX	113288807	113289277	MER21C	+	LTR/ERVL	MER21C	0.648383	32.5122	50.1436	2.34276e-08	Yes	-529275	ENSG00000147246	HTR2C
chr20	4015982	4016061	L2b	+	LINE/L2	L2b	147.947	0.790891	-187.064	2.3466e-08	Yes	-19754	ENSG00000101236	RNF24
chr18	51838319	51842291	L1PA16	-	LINE/L1	L1PA16	0.651741	35.0482	53.7763	2.35369e-08	Yes	0	ENSG00000101751	POLI
chr3	190192409	190192485	LTR49-int	+	LTR/ERV1	LTR49-int	15.0592	0.503804	-29.891	2.35597e-08	Yes	-24745	ENSG00000198398	TMEM207
chr17	15770071	15770109	SVA_E	+	Retroposon/SVA	SVA_E	76.0799	0.631195	-120.533	2.38125e-08	Yes	-78123	ENSG00000170425	ADORA2B
chr8	38724195	38724732	MER41A	+	LTR/ERV1	MER41A	17.7532	0.503804	-35.2383	2.38125e-08	Yes	13650	ENSG00000147526	TACC1
chr14	31715496	31715567	AluJb	-	SINE/Alu	AluJb	17.938	0.503804	-35.605	2.38352e-08	Yes	-38487	ENSG00000092148	HECTD1
chr19	54265764	54265863	AluJb	-	SINE/Alu	AluJb	334.168	1.34102	-249.19	2.38779e-08	Yes	30995	ENSG00000142405	NLRP12
chr14	95232263	95232563	AluSz	+	SINE/Alu	AluSz	0.630495	31.3841	49.777	2.38859e-08	Yes	1991	ENSG00000133937	GSC
chr2	65785912	65786291	MLT1A1	+	LTR/ERVL-MaLR	MLT1A1	19.878	0.503804	-39.4559	2.39108e-08	Yes	-126142	ENSG00000198369	SPRED2
chr7	105049872	105050208	MLT1H2	-	LTR/ERVL-MaLR	MLT1H2	51.8298	0.503804	-102.877	2.39155e-08	Yes	-10118	ENSG00000135250	SRPK2
chr8	42887539	42889170	SVA_D	-	Retroposon/SVA	SVA_D	41.3702	0.503804	-82.1157	2.39155e-08	Yes	0	ENSG00000254673	RP11-598P20.5
chr12	100687309	100689535	SVA_D	-	Retroposon/SVA	SVA_D	25.6756	0.503804	-50.9635	2.3926e-08	Yes	0	ENSG00000136021	SCYL2
chr6	4347033	4347170	MIRb	-	SINE/MIR	MIRb	28.7293	0.503804	-57.0247	2.3926e-08	Yes	-211203	ENSG00000198721	ECI2
chr9	79569746	79571201	SVA_D	+	Retroposon/SVA	SVA_D	23.1665	0.503804	-45.9831	2.3926e-08	Yes	-48744	ENSG00000106772	PRUNE2
chr19	52899901	52900191	AluJr	+	SINE/Alu	AluJr	28.6503	0.503804	-56.8679	2.41224e-08	Yes	-912	ENSG00000167555	ZNF528
chr11	73282258	73283937	SVA_D	+	Retroposon/SVA	SVA_D	39.0213	0.503804	-77.4534	2.41239e-08	Yes	0	ENSG00000054965	FAM168A
chr19	58559848	58560124	AluSz	-	SINE/Alu	AluSz	30.4886	0.503804	-60.5168	2.42543e-08	Yes	0	ENSG00000152467	ZSCAN1
chr22	30253578	30255009	SVA_D	-	Retroposon/SVA	SVA_D	90.0303	0.504878	-178.321	2.42543e-08	Yes	-19308	ENSG00000100325	ASCC2
chr3	106554530	106557172	LOR1-int|LOR1-int|LOR1-int|LOR1a	-	LTR/ERV1	LOR1-int	0.538732	58.4355	108.469	2.42543e-08	Yes	-539017	ENSG00000138483	CCDC54
chr6	143657591	143658573	MLT1B|MLT1B-int	-	LTR/ERVL-MaLR	MLT1B-int	0.541915	25.7978	47.6048	2.43484e-08	Yes	0	ENSG00000146416	AIG1
chr6	33932147	33932513	MLT1L	+	LTR/ERVL-MaLR	MLT1L	41.7543	0.680386	-61.3685	2.44151e-08	Yes	57116	ENSG00000124493	GRM4
chr6	123171454	123171583	LTR9B	+	LTR/ERV1	LTR9B	17.4457	0.503804	-34.6279	2.44626e-08	Yes	40590	ENSG00000172594	SMPDL3A
chr11	61413840	61413984	MER5B	+	DNA/hAT-Charlie	MER5B	26.0906	0.504878	-51.6771	2.46024e-08	Yes	-33922	ENSG00000134780	DAGLA
chr6	63607163	63607314	L1ME3Cz	-	LINE/L1	L1ME3Cz	0.537914	34.8415	64.7716	2.46202e-08	Yes	-314038	ENSG00000198225	FKBP1C
chr1	223194914	223195206	AluSx	-	SINE/Alu	AluSx	0.753286	108.768	144.392	2.47152e-08	Yes	15578	ENSG00000154309	DISP1
chr15	64658755	64658889	AluJo	+	SINE/Alu	AluJo	0.537914	15.3929	28.616	2.49506e-08	Yes	0	ENSG00000259316	CTD-2116N17.1
chr2	3103300	3103509	MER20	-	DNA/hAT-Charlie	MER20	37.2506	0.503804	-73.9386	2.49506e-08	Yes	89188	ENSG00000032389	TSSC1
chr19	19677017	19677170	MER20	-	DNA/hAT-Charlie	MER20	14.2478	0.503804	-28.2803	2.50582e-08	Yes	0	ENSG00000105717	PBX4
chr3	5153818	5154117	MER63B	-	DNA/hAT-Blackjack	MER63B	27.2376	0.503804	-54.0638	2.50582e-08	Yes	-9789	ENSG00000134108	ARL8B
chr12	30954518	30954903	MLT1H2	+	LTR/ERVL-MaLR	MLT1H2	1.00468	89.4429	89.0264	2.51169e-08	Yes	-46634	ENSG00000110888	CAPRIN2
chr16	46903616	46903945	AluSc	+	SINE/Alu	AluSc	17.9558	0.503804	-35.6405	2.51169e-08	Yes	-14346	ENSG00000166123	GPT2
chr20	47901125	47901428	AluSg4	-	SINE/Alu	AluSg4	7.94195	161.149	20.2909	2.51169e-08	Yes	-6163	ENSG00000124201	ZNFX1
chr3	42628011	42628774	L2	+	LINE/L2	L2	1.01486	63.4008	62.4726	2.52661e-08	Yes	0	ENSG00000093183	SEC22C
chrX	96529641	96531307	SVA_C	-	Retroposon/SVA	SVA_C	46.1271	0.503804	-91.5576	2.52915e-08	Yes	0	ENSG00000147202	DIAPH2
chr4	25308756	25309055	AluSx1	-	SINE/Alu	AluSx1	19.9637	0.503804	-39.6259	2.53411e-08	Yes	-5353	ENSG00000168228	ZCCHC4
chr4	170599566	170601099	SVA_B	-	Retroposon/SVA	SVA_B	47.5664	0.630499	-75.4425	2.53654e-08	Yes	0	ENSG00000109572	CLCN3
chr10	120940814	120942736	SVA_D	-	Retroposon/SVA	SVA_D	124.478	0.988423	-125.936	2.54571e-08	Yes	-2470	ENSG00000165672	PRDX3
chr3	54667421	54667747	MER61A	-	LTR/ERV1	MER61A	1017.1	4263.02	4.19134	2.54948e-08	Yes	0	ENSG00000157445	CACNA2D3
chr17	20586892	20587455	L1ME3	-	LINE/L1	L1ME3	42.2567	0.503804	-83.8752	2.57697e-08	Yes	102669	ENSG00000214819	CDRT15L2
chr6	77273170	77274527	L1PB4	-	LINE/L1	L1PB4	0.539928	21.7952	40.3668	2.57697e-08	Yes	-490776	ENSG00000112706	IMPG1
chr10	98698003	98699439	L1M4b	+	LINE/L1	L1M4b	49.4789	0.773797	-63.943	2.58179e-08	Yes	0	ENSG00000196233	LCOR
chr7	805630	805764	AluJo	-	SINE/Alu	AluJo	116.661	2.73512	-42.653	2.59219e-08	Yes	0	ENSG00000164818	DNAAF5
chr12	4812589	4812638	LTR44	-	LTR/ERV1	LTR44	34.566	0.630499	-54.8232	2.59282e-08	Yes	0	ENSG00000255639	RP11-234B24.6
chr3	54668245	54668508	L2a	+	LINE/L2	L2a	578.235	2420.78	4.18651	2.60927e-08	Yes	0	ENSG00000157445	CACNA2D3
chrX	121380847	121381707	MER4D	+	LTR/ERV1	MER4D	0.633354	53.265	84.0999	2.60927e-08	Yes	-936300	ENSG00000125675	GRIA3
chr7	804426	804778	AluJr	+	SINE/Alu	AluJr	266.333	4.04062	-65.9139	2.61064e-08	Yes	0	ENSG00000164818	DNAAF5
chr6	76150704	76152495	SVA_D	-	Retroposon/SVA	SVA_D	80.9815	0.631195	-128.299	2.61242e-08	Yes	0	ENSG00000118407	FILIP1
chr7	132668780	132671176	SVA_D	+	Retroposon/SVA	SVA_D	29.2948	0.631693	-46.3751	2.61242e-08	Yes	0	ENSG00000106554	CHCHD3
chr4	182896725	182896966	L2a	-	LINE/L2	L2a	0.537914	17.4941	32.522	2.61834e-08	Yes	-168175	ENSG00000218336	TENM3
chr19	370132	370342	L1ME2	+	LINE/L1	L1ME2	16.6452	0.503804	-33.0391	2.64035e-08	Yes	0	ENSG00000105549	THEG
chr10	98505325	98505461	MLT1C2	-	LTR/ERVL-MaLR	MLT1C2	22.9596	0.503804	-45.5724	2.66521e-08	Yes	-25055	ENSG00000155629	PIK3AP1
chr20	31772334	31774052	SVA_D	-	Retroposon/SVA	SVA_D	27.0166	0.503804	-53.6253	2.67341e-08	Yes	3117	ENSG00000131050	BPIFA2
chr8	23045173	23045568	LOR1-int	-	LTR/ERV1	LOR1-int	0.537914	17.1744	31.9278	2.67785e-08	Yes	2398	ENSG00000104689	TNFRSF10A
chr5	61809573	61810412	SVA_D	-	Retroposon/SVA	SVA_D	72.4583	0.503804	-143.822	2.70432e-08	Yes	0	ENSG00000068796	KIF2A
chr7	145930557	145931825	L1PA3	-	LINE/L1	L1PA3	0.538732	14.7888	27.4511	2.70432e-08	Yes	0	ENSG00000174469	CNTNAP2
chr11	3468656	3478209	LTR5A|HERVK-int|LTR5A	-	LTR/ERVK	HERVK-int	0.54167	17.6909	32.6599	2.71725e-08	Yes	-68209	ENSG00000005801	ZNF195
chr11	27643290	27643643	L1ME4b	-	LINE/L1	L1ME4b	0.542315	77.3498	142.629	2.71725e-08	Yes	32798	ENSG00000176697	BDNF
chr16	8192523	8192800	AluSz	-	SINE/Alu	AluSz	15.7994	0.503804	-31.3602	2.71725e-08	Yes	426703	ENSG00000232258	TMEM114
chr21	9959932	9960236	AluSp	+	SINE/Alu	AluSp	25.7894	0.503804	-51.1894	2.71725e-08	Yes	945966	ENSG00000166157	NA
chr11	82845915	82846233	AluYk2	+	SINE/Alu	AluYk2	21.1283	0.503804	-41.9376	2.72496e-08	Yes	-21798	ENSG00000165494	PCF11
chrX	71951365	71951693	L1MD3	+	LINE/L1	L1MD3	16.9533	0.503804	-33.6505	2.73452e-08	Yes	-17199	ENSG00000067177	PHKA1
chr3	186591073	186592864	SVA_D	+	Retroposon/SVA	SVA_D	412.274	0.775391	-531.698	2.73827e-08	Yes	14822	ENSG00000181092	ADIPOQ
chr16	31182943	31183946	LTR13	-	LTR/ERVK	LTR13	31.7201	0.503804	-62.9611	2.74418e-08	Yes	-7486	ENSG00000089280	FUS
chr19	54240535	54240818	AluSx	-	SINE/Alu	AluSx	28.6415	0.619025	-46.2688	2.74418e-08	Yes	56040	ENSG00000142405	NLRP12
chr9	134782584	134784280	SVA_D	+	Retroposon/SVA	SVA_D	955.492	1.51154	-632.131	2.78132e-08	Yes	0	ENSG00000160563	MED27
chr9	14717824	14717975	MIR	+	SINE/MIR	MIR	0.537914	87.953	163.508	2.78859e-08	Yes	1748	ENSG00000147869	CER1
chr19	41692260	41692478	LTR26C	+	LTR/ERV1	LTR26C	33.2558	0.631195	-52.6871	2.80949e-08	Yes	-6477	ENSG00000167600	CYP2S1
chrX	67545680	67547637	SVA_E	+	Retroposon/SVA	SVA_E	39.5485	1.51222	-26.1526	2.80949e-08	Yes	0	ENSG00000079482	OPHN1
chr3	186528655	186530271	SVA_D	-	Retroposon/SVA	SVA_D	1217.03	28.8849	-42.1337	2.82768e-08	Yes	-3809	ENSG00000163918	RFC4
chr3	132188839	132191094	SVA_F	-	Retroposon/SVA	SVA_F	227.984	1.49209	-152.796	2.8301e-08	Yes	0	ENSG00000138246	DNAJC13
chr2	85716735	85717149	MER57A-int|MER57A-int	+	LTR/ERV1	MER57A-int	39.24	0.789774	-49.6851	2.84268e-08	Yes	-49140	ENSG00000168906	MAT2A
chr5	5133955	5134437	MLT1H	+	LTR/ERVL-MaLR	MLT1H	0.648312	36.9168	56.9431	2.84268e-08	Yes	-6007	ENSG00000145536	ADAMTS16
chr19	42503799	42504769	L2a	-	LINE/L2	L2a	1.68639	164.675	97.6494	2.85651e-08	Yes	0	ENSG00000105737	GRIK5
chr19	47758814	47759119	AluY	-	SINE/Alu	AluY	205.054	2.34254	-87.5346	2.85651e-08	Yes	-119	ENSG00000105321	CCDC9
chr5	481009	481291	AluSz	-	SINE/Alu	AluSz	60.7455	0.788313	-77.0575	2.85651e-08	Yes	0	ENSG00000066230	SLC9A3
chr5	95043041	95047779	LTR6B|HERVS71-int|HERVS71-int|HERVS71-int|HERVS71-int	-	LTR/ERV1	HERVS71-int	0.540356	15.1908	28.1125	2.85651e-08	Yes	-1448	ENSG00000164292	RHOBTB3
chr10	98488781	98489332	L1MEb	-	LINE/L1	L1MEb	42.5874	0.630499	-67.5455	2.8596e-08	Yes	-8511	ENSG00000155629	PIK3AP1
chr3	63110406	63110781	LTR16A	+	LTR/ERVL	LTR16A	0.62727	44.7905	71.4054	2.90971e-08	Yes	-103211	ENSG00000163630	SYNPR
chr15	89084751	89089461	HERVS71-int|HERVS71-int|HERVS71-int|HERVS71-int|LTR6B	+	LTR/ERV1	HERVS71-int	1.64814	350.595	212.721	2.92076e-08	Yes	0	ENSG00000140543	DET1
chr10	6830007	6830161	MIR3	-	SINE/MIR	MIR3	0.540169	89.1312	165.006	2.9241e-08	Yes	-207745	ENSG00000065675	PRKCQ
chr5	65253069	65254500	SVA_C	-	Retroposon/SVA	SVA_C	75.4671	0.631195	-119.562	2.9247e-08	Yes	0	ENSG00000112851	ERBB2IP
chr1	102252741	102252770	LTR6A	+	LTR/ERV1	LTR6A	2443.06	485.68	-5.03019	2.94706e-08	Yes	15361	ENSG00000118733	OLFM3
chr15	59157687	59157840	MER77	-	LTR/ERVL	MER77	62.0958	0.618914	-100.33	2.94706e-08	Yes	0	ENSG00000157450	RNF111
chr5	23236767	23237606	MER57-int|MER57-int	-	LTR/ERV1	MER57-int	93.5008	1.20938	-77.3133	2.94706e-08	Yes	-269659	ENSG00000164256	PRDM9
chr5	146998338	146998376	L3	-	LINE/CR1	L3	0.537914	16.6892	31.0259	2.94706e-08	Yes	0	ENSG00000176049	JAKMIP2
chr9	100807595	100808713	MER57B1|MER57-int	+	LTR/ERV1	MER57-int	26.2746	0.503804	-52.1525	2.96228e-08	Yes	-10309	ENSG00000095380	NANS
chr1	43969257	43969516	MER20B	-	DNA/hAT-Charlie	MER20B	31.3609	0.631611	-49.6522	2.99302e-08	Yes	-21343	ENSG00000142949	PTPRF
chr16	28501482	28501796	AluSx	+	SINE/Alu	AluSx	15.8107	0.503804	-31.3826	3.00731e-08	Yes	0	ENSG00000261832	RP11-435I10.4
chr3	48321850	48322130	AluSz	+	SINE/Alu	AluSz	0.540771	17.0076	31.4507	3.01819e-08	Yes	0	ENSG00000164048	ZNF589
chr22	38883352	38883644	AluSx1	+	SINE/Alu	AluSx1	0.644968	24.2454	37.5917	3.04085e-08	Yes	0	ENSG00000100201	DDX17
chr5	79598196	79598393	MER74A	+	LTR/ERVL	MER74A	18.9362	0.503804	-37.5864	3.04085e-08	Yes	-17052	ENSG00000164299	SPZ1
chr2	73831801	73832694	Charlie1a	+	DNA/hAT-Charlie	Charlie1a	0.541956	16.8956	31.1752	3.05787e-08	Yes	0	ENSG00000116127	ALMS1
chr1	168050099	168050400	AluSp	-	SINE/Alu	AluSp	0.541294	17.6383	32.5854	3.07729e-08	Yes	3598	ENSG00000143147	GPR161
chr19	21960194	21960414	MER89-int	+	LTR/ERV1	MER89-int	26.9163	0.503804	-53.4261	3.09281e-08	Yes	-9765	ENSG00000197020	ZNF100
chr3	110917072	110917335	LTR82B	-	LTR/ERVL	LTR82B	0.541349	15.3051	28.2721	3.10046e-08	Yes	0	ENSG00000177707	PVRL3
chr16	64379132	64380456	MER52A	+	LTR/ERV1	MER52A	80.8571	0.631202	-128.1	3.11618e-08	Yes	597201	ENSG00000140937	CDH11
chr11	47915688	47915795	SVA_A	+	Retroposon/SVA	SVA_A	18.5716	0.503804	-36.8627	3.11825e-08	Yes	-45582	ENSG00000030066	NUP160
chr11	60388816	60391141	SVA_D	+	Retroposon/SVA	SVA_D	33.0493	0.503804	-65.5995	3.11825e-08	Yes	-75907	ENSG00000166959	MS4A8
chr5	25433912	25434220	AluY	-	SINE/Alu	AluY	0.934408	49.9191	53.4232	3.11825e-08	Yes	-788826	ENSG00000040731	CDH10
chrX	121375429	121375676	MIR	-	SINE/MIR	MIR	1.03601	78.5966	75.8645	3.11825e-08	Yes	-942331	ENSG00000125675	GRIA3
chr14	53635451	53636057	MER50	-	LTR/ERV1	MER50	29.6091	0.631195	-46.9096	3.13174e-08	Yes	-15452	ENSG00000100523	DDHD1
chr3	42631870	42632090	AluY	+	SINE/Alu	AluY	0.542143	14.6914	27.0987	3.15e-08	Yes	0	ENSG00000093183	SEC22C
chr21	38960033	38960196	MLT1C	-	LTR/ERVL-MaLR	MLT1C	0.763356	51.6353	67.6426	3.17847e-08	Yes	19483	ENSG00000157542	KCNJ6
chr1	223187987	223188163	MLT1N2	+	LTR/ERVL-MaLR	MLT1N2	0.759745	130.35	171.571	3.20408e-08	Yes	8651	ENSG00000154309	DISP1
chrX	114581077	114582891	SVA_F	-	Retroposon/SVA	SVA_F	32.8548	0.619025	-53.075	3.20408e-08	Yes	38957	ENSG00000102021	LUZP4
chr11	27637914	27638171	L2d	+	LINE/L2	L2d	0.822539	162.521	197.584	3.20535e-08	Yes	38270	ENSG00000176697	BDNF
chr22	43086835	43087070	AluSx1	-	SINE/Alu	AluSx1	29.89	0.619025	-48.2856	3.21704e-08	Yes	1058	ENSG00000128274	A4GALT
chr3	54667748	54667829	MIR	+	SINE/MIR	MIR	560.38	2264.71	4.04138	3.21781e-08	Yes	0	ENSG00000157445	CACNA2D3
chr19	6498289	6498742	L2a	+	LINE/L2	L2a	83.2074	2.27188	-36.625	3.25516e-08	Yes	0	ENSG00000104833	TUBB4A
chr7	95987661	95988433	LTR17	-	LTR/ERV1	LTR17	22.7271	0.503804	-45.111	3.31445e-08	Yes	-36203	ENSG00000004864	SLC25A13
chr4	76105824	76111610	L1PB1	+	LINE/L1	L1PB1	89.5386	0.631611	-141.762	3.32879e-08	Yes	130500	ENSG00000169116	PARM1
chr6	126007986	126009758	L1PB2	-	LINE/L1	L1PB2	0.677064	46.3143	68.4045	3.36318e-08	Yes	-59053	ENSG00000135547	HEY2
chrX	113292862	113293162	AluSz6	-	SINE/Alu	AluSz6	0.646974	20.6605	31.934	3.36484e-08	Yes	-525390	ENSG00000147246	HTR2C
chr1	109217717	109219338	SVA_F	+	Retroposon/SVA	SVA_F	74.9397	0.503804	-148.748	3.37295e-08	Yes	-13570	ENSG00000162639	HENMT1
chr12	10285318	10285575	MER39	+	LTR/ERV1	MER39	16.2524	0.503804	-32.2593	3.37295e-08	Yes	-2462	ENSG00000172243	CLEC7A
chr6	140071206	140071509	AluSp	-	SINE/Alu	AluSp	14.4917	0.503804	-28.7645	3.38469e-08	Yes	-375450	ENSG00000164442	CITED2
chr4	41264955	41265140	MIR	+	SINE/MIR	MIR	0.641637	26.4124	41.1641	3.39043e-08	Yes	0	ENSG00000154277	UCHL1
chr16	56702787	56702985	MIR	-	SINE/MIR	MIR	17.8985	0.503804	-35.5268	3.40043e-08	Yes	-742	ENSG00000205358	MT1H
chr16	28676801	28678371	SVA_D	-	Retroposon/SVA	SVA_D	42.1305	0.630499	-66.8208	3.42677e-08	Yes	6799	ENSG00000255524	NPIPB8
chr8	72612413	72612682	AluJr	+	SINE/Alu	AluJr	0.538732	19.8588	36.8621	3.42677e-08	Yes	-108154	ENSG00000253379	RP11-1102P16.1
chr8	47916963	47917212	HUERS-P3-int	-	LTR/ERV1	HUERS-P3-int	34.4036	0.504878	-68.1424	3.45568e-08	Yes	-255956	ENSG00000164808	SPIDR
chr19	11386801	11388209	SVA_B	-	Retroposon/SVA	SVA_B	16.1087	0.503804	-31.9742	3.45812e-08	Yes	-13645	ENSG00000130158	DOCK6
chr2	203399005	203400834	SVA_F	-	Retroposon/SVA	SVA_F	110.14	1.18472	-92.9668	3.45812e-08	Yes	0	ENSG00000204217	BMPR2
chr7	121714877	121714903	L1MB8	-	LINE/L1	L1MB8	1.07297	78.1628	72.8473	3.47709e-08	Yes	799	ENSG00000008311	AASS
chr11	61422349	61422453	LTR79	+	LTR/ERVL	LTR79	292.45	0.699083	-418.334	3.49726e-08	Yes	-25453	ENSG00000134780	DAGLA
chr7	13141600	13143290	SVA_D	+	Retroposon/SVA	SVA_D	487.717	5.26289	-92.6711	3.49726e-08	Yes	411042	ENSG00000122644	ARL4A
chr8	48087656	48088615	LTR5_Hs	-	LTR/ERVK	LTR5_Hs	49.9405	0.631611	-79.0684	3.49726e-08	Yes	-84553	ENSG00000164808	SPIDR
chr16	29749892	29750411	L1MEd	+	LINE/L1	L1MEd	0.542573	14.6619	27.0228	3.50956e-08	Yes	3374	ENSG00000185905	C16orf54
chr15	25292303	25292629	L1PREC2	-	LINE/L1	L1PREC2	9.83793	288.631	29.3386	3.51578e-08	Yes	46881	ENSG00000214265	RP11-701H24.9
chr15	50642831	50643170	L3b	-	LINE/CR1	L3b	0.542557	15.5019	28.5719	3.5172e-08	Yes	0	ENSG00000104064	GABPB1
chr6	167687014	167687774	MER4D1	-	LTR/ERV1	MER4D1	0.694589	194.305	279.742	3.5172e-08	Yes	0	ENSG00000112494	UNC93A
chr4	9123512	9133093	LTR5A|HERVK-int|LTR5A	+	LTR/ERVK	HERVK-int	1.07737	45.5626	42.2905	3.53629e-08	Yes	-39043	ENSG00000229924	FAM90A26
chrX	113292498	113292597	MLT1K	+	LTR/ERVL-MaLR	MLT1K	0.537914	15.3794	28.5909	3.55387e-08	Yes	-525955	ENSG00000147246	HTR2C
chr1	223206946	223207645	LTR8A	-	LTR/ERV1	LTR8A	0.537914	20.4881	38.088	3.58344e-08	Yes	27610	ENSG00000154309	DISP1
chr1	223186587	223187134	L1ME3G	+	LINE/L1	L1ME3G	0.816642	146.984	179.986	3.58489e-08	Yes	7251	ENSG00000154309	DISP1
chr12	19493244	19493899	SVA_D	+	Retroposon/SVA	SVA_D	16.0482	0.503804	-31.854	3.58489e-08	Yes	0	ENSG00000052126	PLEKHA5
chrX	47875724	47877252	SVA_A	+	Retroposon/SVA	SVA_A	67.6077	0.789974	-85.5821	3.58489e-08	Yes	0	ENSG00000221994	ZNF630
chr11	47915580	47915651	L1MCa	+	LINE/L1	L1MCa	15.3548	0.503804	-30.4777	3.58979e-08	Yes	-45474	ENSG00000030066	NUP160
chr14	65360983	65363441	SVA_E	-	Retroposon/SVA	SVA_E	44.0339	0.78837	-55.8544	3.59804e-08	Yes	-14383	ENSG00000070182	SPTB
chr17	57576809	57578521	SVA_B	+	Retroposon/SVA	SVA_B	311.904	1.85968	-167.719	3.60274e-08	Yes	-64366	ENSG00000108406	DHX40
chr1	232274993	232275603	LTR9B	-	LTR/ERV1	LTR9B	0.677344	25.5669	37.7458	3.60858e-08	Yes	97976	ENSG00000162946	DISC1
chr1	46194518	46194838	AluSx4	+	SINE/Alu	AluSx4	15.5068	0.503804	-30.7795	3.62888e-08	Yes	0	ENSG00000197429	IPP
chrX	113290259	113290541	AluSx	+	SINE/Alu	AluSx	0.540543	17.8593	33.0396	3.62888e-08	Yes	-528011	ENSG00000147246	HTR2C
chr11	27644708	27644915	MIR	+	SINE/MIR	MIR	0.539928	70.2319	130.077	3.63893e-08	Yes	31526	ENSG00000176697	BDNF
chr19	28292739	28293750	LTR13	-	LTR/ERVK	LTR13	0.538874	19.891	36.9122	3.63893e-08	Yes	1404424	ENSG00000169021	UQCRFS1
chr2	26130819	26131029	L2a	-	LINE/L2	L2a	19.4664	0.503804	-38.6388	3.64054e-08	Yes	18443	ENSG00000084731	KIF3C
chr1	119695134	119700040	L1PA4	-	LINE/L1	L1PA4	4.53634	106.447	23.4653	3.64313e-08	Yes	-11841	ENSG00000116874	WARS2
chr3	51928704	51928858	MER117	-	DNA/hAT-Charlie	MER117	32.9176	0.632479	-52.0454	3.65156e-08	Yes	35	ENSG00000173389	IQCF1
chr16	2449312	2450819	SVA_D	-	Retroposon/SVA	SVA_D	180.154	0.680386	-264.781	3.65245e-08	Yes	-28577	ENSG00000162063	CCNF
chr21	45676981	45677283	AluSq2	+	SINE/Alu	AluSq2	22.8761	0.503804	-45.4068	3.6757e-08	Yes	0	ENSG00000142182	DNMT3L
chr5	146773977	146774149	MIRb	-	SINE/MIR	MIRb	0.542047	14.2132	26.2213	3.68704e-08	Yes	0	ENSG00000113657	DPYSL3
chr4	37669824	37671675	SVA_D	+	Retroposon/SVA	SVA_D	53.9986	0.503804	-107.182	3.68832e-08	Yes	0	ENSG00000181826	RELL1
chrX	73787742	73789694	SVA_D	-	Retroposon/SVA	SVA_D	48.8742	0.618914	-78.9677	3.69713e-08	Yes	15359	ENSG00000131263	RLIM
chr1	149196674	149198801	SVA_D	+	Retroposon/SVA	SVA_D	141.368	1.21298	-116.546	3.70022e-08	Yes	201331	ENSG00000203818	HIST2H3PS2
chr1	226300420	226300632	MLT1O	+	LTR/ERVL-MaLR	MLT1O	26.1324	0.632479	-41.3174	3.7037e-08	Yes	31749	ENSG00000182827	ACBD3
chr15	25360314	25360696	MER54A	+	LTR/ERVL	MER54A	102.612	1291.08	12.5822	3.7037e-08	Yes	114892	ENSG00000214265	RP11-701H24.9
chr4	34336558	34337827	LTR12C	-	LTR/ERV1	LTR12C	16.8581	0.503804	-33.4617	3.7037e-08	Yes	1612017	ENSG00000047365	ARAP2
chr12	31780179	31780479	AluSx1	+	SINE/Alu	AluSx1	33.819	0.503804	-67.1272	3.72211e-08	Yes	-19616	ENSG00000139160	METTL20
chr8	47917882	47918102	AluSx	-	SINE/Alu	AluSx	15.9711	0.503804	-31.7011	3.72211e-08	Yes	-255066	ENSG00000164808	SPIDR
chr7	28877843	28879158	SVA_D	+	Retroposon/SVA	SVA_D	29.6986	0.631195	-47.0513	3.72653e-08	Yes	12333	ENSG00000146592	CREB5
chr19	52899523	52899868	MER70-int	-	LTR/ERVL	MER70-int	50.2444	0.630499	-79.6898	3.72977e-08	Yes	-1235	ENSG00000167555	ZNF528
chr4	165983816	165983983	AluJr	-	SINE/Alu	AluJr	21.8199	0.503804	-43.3103	3.72977e-08	Yes	11592	ENSG00000170088	TMEM192
chr11	93917413	93917547	L2a	+	LINE/L2	L2a	0.987062	43.9993	44.576	3.83223e-08	Yes	2276	ENSG00000110218	PANX1
chr7	100946605	100947719	L1M2	+	LINE/L1	L1M2	2098.67	52.3309	-40.1038	3.83223e-08	Yes	9257	ENSG00000128581	IFT22
chr12	49829113	49829407	AluSz	-	SINE/Alu	AluSz	24.7502	0.503804	-49.1266	3.83719e-08	Yes	0	ENSG00000123352	SPATS2
chr9	131543618	131543724	LTR41	-	LTR/ERVL	LTR41	16.6112	0.503804	-32.9715	3.84196e-08	Yes	-5760	ENSG00000107021	TBC1D13
chr4	124417458	124417981	ERV3-16A3_I-int|LTR16A	+	LTR/ERVL	ERV3-16A3_I-int	25.3307	0.503804	-50.2788	3.84361e-08	Yes	92549	ENSG00000164056	SPRY1
chr7	152274276	152274408	FLAM_C	+	SINE/Alu	FLAM_C	51.7939	0.630499	-82.1475	3.84789e-08	Yes	67457	ENSG00000196584	XRCC2
chr16	31181875	31182152	AluSz	-	SINE/Alu	AluSz	15.7524	0.503804	-31.267	3.87198e-08	Yes	-9280	ENSG00000089280	FUS
chr19	54266551	54266626	AluJb	-	SINE/Alu	AluJb	235.459	1.17267	-200.788	3.91931e-08	Yes	30232	ENSG00000142405	NLRP12
chr2	86484439	86484759	L1ME4b	-	LINE/L1	L1ME4b	15.6541	0.504878	-31.0057	3.93032e-08	Yes	0	ENSG00000068615	REEP1
chr17	44329581	44329730	AluSx3	-	SINE/Alu	AluSx3	21.0971	0.503804	-41.8757	3.98877e-08	Yes	22421	ENSG00000228696	ARL17B
chr19	49145786	49146178	L2a	-	LINE/L2	L2a	0.64235	18.7803	29.2368	3.98877e-08	Yes	0	ENSG00000063180	CA11
chrX	16314834	16317043	Tigger1	-	DNA/TcMar-Tigger	Tigger1	0.541441	25.7677	47.5909	3.98877e-08	Yes	125248	ENSG00000182798	MAGEB17
chr7	64037208	64038509	SVA_D	+	Retroposon/SVA	SVA_D	90.0927	0.503804	-178.825	4.01615e-08	Yes	-13725	ENSG00000173041	ZNF680
chr1	223189179	223189479	AluSz	-	SINE/Alu	AluSz	0.720931	43.8836	60.8707	4.0225e-08	Yes	9843	ENSG00000154309	DISP1
chr19	40623100	40625294	SVA_F	+	Retroposon/SVA	SVA_F	115.305	1.15099	-100.179	4.04227e-08	Yes	-26256	ENSG00000197782	ZNF780A
chr5	170174084	170174391	AluJr	+	SINE/Alu	AluJr	0.537914	16.6028	30.8652	4.04227e-08	Yes	10449	ENSG00000182132	KCNIP1
chr11	27643036	27643288	MamGypLTR1a	-	LTR/Gypsy	MamGypLTR1a	0.651455	69.8907	107.284	4.0477e-08	Yes	33153	ENSG00000176697	BDNF
chrX	41473542	41473601	MER66B	+	LTR/ERV1	MER66B	19.4334	0.503804	-38.5733	4.05556e-08	Yes	0	ENSG00000147044	CASK
chr2	25856057	25857939	SVA_D	+	Retroposon/SVA	SVA_D	64.3953	0.503804	-127.818	4.0567e-08	Yes	0	ENSG00000138101	DTNB
chr1	77687309	77689358	THE1B|THE1B-int|THE1B	-	LTR/ERVL-MaLR	THE1B-int	0.645088	27.1498	42.087	4.05838e-08	Yes	-2195	ENSG00000142892	PIGK
chr8	72615343	72615465	MIRb	+	SINE/MIR	MIRb	4.01598	384.145	95.6541	4.05838e-08	Yes	-111084	ENSG00000253379	RP11-1102P16.1
chr5	25422585	25422949	L1PA8	-	LINE/L1	L1PA8	0.840691	70.888	84.3211	4.0606e-08	Yes	-777499	ENSG00000040731	CDH10
chr3	5127319	5127494	L1M5	-	LINE/L1	L1M5	16.6847	0.503804	-33.1175	4.06863e-08	Yes	-36412	ENSG00000134108	ARL8B
chr19	39345611	39347332	SVA_D	-	Retroposon/SVA	SVA_D	349.548	1.92925	-181.184	4.0951e-08	Yes	-2625	ENSG00000104824	HNRNPL
chr19	18115826	18117465	SVA_D	-	Retroposon/SVA	SVA_D	204.634	6.21283	-32.9374	4.10531e-08	Yes	0	ENSG00000105643	ARRDC2
chr12	80700601	80702792	SVA_D	-	Retroposon/SVA	SVA_D	17.2833	0.503804	-34.3056	4.13497e-08	Yes	0	ENSG00000165899	OTOGL
chr15	84489546	84489847	AluSz	+	SINE/Alu	AluSz	40.6627	0.503804	-80.7113	4.13497e-08	Yes	0	ENSG00000156218	ADAMTSL3
chr2	75885984	75888447	L1MB4	-	LINE/L1	L1MB4	12.0448	274.519	22.7915	4.15774e-08	Yes	0	ENSG00000115364	MRPL19
chr3	48770906	48772886	SVA_D	+	Retroposon/SVA	SVA_D	177.79	0.630499	-281.982	4.1753e-08	Yes	0	ENSG00000068745	IP6K2
chr1	50850192	50850984	L1MA6	-	LINE/L1	L1MA6	36.69	0.503804	-72.8259	4.19474e-08	Yes	32239	ENSG00000142700	DMRTA2
chr5	45890045	45891729	SVA_C	+	Retroposon/SVA	SVA_C	32.4772	0.680386	-47.7335	4.20078e-08	Yes	-193793	ENSG00000164588	HCN1
chr14	89981788	89982093	AluSx1	+	SINE/Alu	AluSx1	20.3816	0.503804	-40.4554	4.21615e-08	Yes	0	ENSG00000053254	FOXN3
chr5	178941932	178942020	L1ME3A	-	LINE/L1	L1ME3A	31.4981	0.632479	-49.801	4.21615e-08	Yes	-35540	ENSG00000176783	RUFY1
chrX	16172913	16173092	CR1_Mam	-	LINE/CR1	CR1_Mam	0.538732	17.5497	32.576	4.21615e-08	Yes	1770	ENSG00000126010	GRPR
chr20	3421099	3422526	SVA_D	-	Retroposon/SVA	SVA_D	54.7013	0.503804	-108.576	4.22927e-08	Yes	-29162	ENSG00000088812	ATRN
chr1	223192615	223193196	MER4B	+	LTR/ERV1	MER4B	0.855224	237.588	277.808	4.24802e-08	Yes	13279	ENSG00000154309	DISP1
chr21	15476882	15477436	LTR6A	+	LTR/ERV1	LTR6A	0.541841	14.3453	26.4751	4.24802e-08	Yes	3699	ENSG00000188992	LIPI
chrX	103008810	103008908	MIRc	-	SINE/MIR	MIRc	1.17513	81.0271	68.9516	4.24802e-08	Yes	-19740	ENSG00000123560	PLP1
chr16	77913181	77913481	AluSc5	-	SINE/Alu	AluSc5	0.539114	13.9643	25.9024	4.25797e-08	Yes	0	ENSG00000171724	VAT1L
chr19	55437085	55437396	AluY	+	SINE/Alu	AluY	16.1465	0.503804	-32.0492	4.25868e-08	Yes	0	ENSG00000167634	NLRP7
chr19	52892040	52893380	THE1B|THE1B-int|THE1B-int|THE1B	-	LTR/ERVL-MaLR	THE1B-int	156.714	0.991632	-158.036	4.26525e-08	Yes	2993	ENSG00000221923	ZNF880
chr2	86484760	86485044	AluSx	-	SINE/Alu	AluSx	17.0119	0.503804	-33.7668	4.26525e-08	Yes	0	ENSG00000068615	REEP1
chr1	168050715	168050964	MIR	-	SINE/MIR	MIR	0.542044	17.3702	32.0457	4.2667e-08	Yes	3034	ENSG00000143147	GPR161
chr14	29299339	29299636	AluY	-	SINE/Alu	AluY	35.0216	0.503804	-69.5142	4.27215e-08	Yes	16847	ENSG00000186960	LINC01551
chr11	47915310	47915439	L1MCa	+	LINE/L1	L1MCa	16.6443	0.503804	-33.0373	4.29252e-08	Yes	-45204	ENSG00000030066	NUP160
chr6	64035503	64043151	LTR12C|HERV9NC-int|HERV9NC-int|LTR12C	-	LTR/ERV1	HERV9NC-int	0.623584	18.813	30.1691	4.29252e-08	Yes	-5622	ENSG00000146166	LGSN
chr5	5132786	5132929	MER5B	+	DNA/hAT-Charlie	MER5B	0.537914	17.9959	33.455	4.29548e-08	Yes	-7515	ENSG00000145536	ADAMTS16
chr4	182900869	182900975	MIRb	-	SINE/MIR	MIRb	0.538796	15.3491	28.4878	4.29714e-08	Yes	-164166	ENSG00000218336	TENM3
chr17	2472359	2472667	AluSc8	+	SINE/Alu	AluSc8	15.9903	0.503804	-31.7391	4.30527e-08	Yes	-23838	ENSG00000007168	PAFAH1B1
chr4	188962875	188963629	LTR1A2	+	LTR/ERV1	LTR1A2	55.9688	0.503804	-111.092	4.30527e-08	Yes	36672	ENSG00000179059	ZFP42
chr17	15769250	15769813	L1ME3	-	LINE/L1	L1ME3	42.7723	0.503804	-84.8986	4.32111e-08	Yes	-78419	ENSG00000170425	ADORA2B
chr8	12373168	12373476	LTR16C	-	LTR/ERVL	LTR16C	0.540873	16.2779	30.0956	4.32111e-08	Yes	-79254	ENSG00000145002	FAM86B2
chr14	93377080	93379075	SVA_D	-	Retroposon/SVA	SVA_D	72.5898	0.631195	-115.004	4.32399e-08	Yes	-10351	ENSG00000100604	CHGA
chrX	16172450	16172563	MIR3	+	SINE/MIR	MIR3	0.700647	42.3917	60.5036	4.34746e-08	Yes	1307	ENSG00000126010	GRPR
chr8	39762016	39763369	LTR49-int	+	LTR/ERV1	LTR49-int	0.537914	26.5224	49.3061	4.35166e-08	Yes	0	ENSG00000131203	IDO1
chr22	41140158	41142441	SVA_E	-	Retroposon/SVA	SVA_E	46.9869	0.701025	-67.026	4.39169e-08	Yes	23194	ENSG00000100372	SLC25A17
chr6	4342143	4343300	L1ME2z	+	LINE/L1	L1ME2z	288.208	0.632586	-455.604	4.41635e-08	Yes	-206313	ENSG00000198721	ECI2
chr19	6500139	6500442	AluJb	-	SINE/Alu	AluJb	48.9029	0.987519	-49.521	4.43714e-08	Yes	0	ENSG00000104833	TUBB4A
chr1	114576653	114577219	MER41C	+	LTR/ERV1	MER41C	0.743288	370.212	498.073	4.44472e-08	Yes	51778	ENSG00000116774	OLFML3
chr8	47918372	47919087	HUERS-P3-int	-	LTR/ERV1	HUERS-P3-int	71.3882	0.504903	-141.39	4.44472e-08	Yes	-254081	ENSG00000164808	SPIDR
chr6	73934523	73934840	AluY	+	SINE/Alu	AluY	15.5688	0.503804	-30.9025	4.47413e-08	Yes	0	ENSG00000243501	RP11-257K9.8
chr5	147016992	147017269	AluSx1	-	SINE/Alu	AluSx1	0.537914	24.1565	44.9078	4.49375e-08	Yes	0	ENSG00000176049	JAKMIP2
chr17	1129356	1129504	L2a	-	LINE/L2	L2a	35.5844	0.788313	-45.14	4.49556e-08	Yes	0	ENSG00000159842	ABR
chr7	105048519	105048818	AluSq	+	SINE/Alu	AluSq	17.0566	0.503804	-33.8556	4.49556e-08	Yes	-8765	ENSG00000135250	SRPK2
chrX	121372685	121373151	MER61D	+	LTR/ERV1	MER61D	0.779556	70.1819	90.028	4.49556e-08	Yes	-944856	ENSG00000125675	GRIA3
chr4	160445096	160446443	SVA_D	+	Retroposon/SVA	SVA_D	45.7687	0.503804	-90.8462	4.53256e-08	Yes	163776	ENSG00000109756	RAPGEF2
chr1	151623072	151624718	SVA_F	-	Retroposon/SVA	SVA_F	47.861	0.631611	-75.776	4.53933e-08	Yes	0	ENSG00000143376	SNX27
chr4	182895072	182895329	LTR16B1	-	LTR/ERVL	LTR16B1	0.539548	16.4116	30.4174	4.54493e-08	Yes	-169812	ENSG00000218336	TENM3
chr12	68947627	68947656	LTR6A	+	LTR/ERV1	LTR6A	2503.64	543.02	-4.61059	4.55923e-08	Yes	-56964	ENSG00000127314	RAP1B
chr10	118582673	118584095	L1MB7	+	LINE/L1	L1MB7	0.652465	21.546	33.0225	4.60548e-08	Yes	-24929	ENSG00000188316	ENO4
chr5	7262450	7262855	LTR7	+	LTR/ERV1	LTR7	0.886825	105.516	118.982	4.60548e-08	Yes	-133467	ENSG00000078295	ADCY2
chr8	6667350	6667660	AluJo	+	SINE/Alu	AluJo	0.537914	17.7979	33.0869	4.61029e-08	Yes	50167	ENSG00000155189	AGPAT5
chr8	38291194	38291287	L2d	+	LINE/L2	L2d	0.54498	18.1336	33.2738	4.66666e-08	Yes	0	ENSG00000077782	FGFR1
chr20	25273916	25274081	L1MD3	-	LINE/L1	L1MD3	324.559	16.6324	-19.5137	4.67484e-08	Yes	0	ENSG00000100994	PYGB
chr16	64377616	64379108	LTR12C	+	LTR/ERV1	LTR12C	37.5301	0.631693	-59.4119	4.71597e-08	Yes	598549	ENSG00000140937	CDH11
chr19	24258123	24259189	MER11B	-	LTR/ERVK	MER11B	1.58881	29.3962	18.502	4.71986e-08	Yes	0	ENSG00000213096	ZNF254
chr16	28790938	28792548	SVA_D	-	Retroposon/SVA	SVA_D	33.1556	0.631195	-52.5282	4.76439e-08	Yes	6811	ENSG00000196993	NPIPB9
chr5	23237704	23238008	AluSp	+	SINE/Alu	AluSp	746.753	3.87587	-192.667	4.76439e-08	Yes	-269257	ENSG00000164256	PRDM9
chr8	142207259	142207698	MLT1C2	+	LTR/ERVL-MaLR	MLT1C2	359.402	2.05904	-174.548	4.76439e-08	Yes	1353	ENSG00000105339	DENND3
chr16	77915147	77915412	L2b	-	LINE/L2	L2b	0.537914	16.7446	31.1287	4.76591e-08	Yes	0	ENSG00000171724	VAT1L
chr8	6668543	6668649	MIR3	-	SINE/MIR	MIR3	0.537914	23.1947	43.1197	4.78832e-08	Yes	51360	ENSG00000155189	AGPAT5
chrX	121378516	121378761	L2d	+	LINE/L2	L2d	0.539548	14.0586	26.0563	4.79151e-08	Yes	-939246	ENSG00000125675	GRIA3
chr12	56468160	56468257	L2	-	LINE/L2	L2	17.3898	0.503804	-34.517	4.80569e-08	Yes	-5385	ENSG00000065361	ERBB3
chr1	147420474	147420873	L2a	-	LINE/L2	L2a	29.8087	0.503804	-59.1671	4.8089e-08	Yes	0	ENSG00000188092	GPR89B
chr7	128375123	128375477	L2a	+	LINE/L2	L2a	0.652705	25.9454	39.7506	4.85026e-08	Yes	3327	ENSG00000135248	FAM71F1
chr20	55250835	55251120	AluJo	-	SINE/Alu	AluJo	33.7783	0.504878	-66.9039	4.85334e-08	Yes	36497	ENSG00000087510	TFAP2C
chr22	22201317	22202740	SVA_B	+	Retroposon/SVA	SVA_B	71.6903	0.788907	-90.873	4.86249e-08	Yes	0	ENSG00000100030	MAPK1
chr19	51909396	51909752	MLT1A0	-	LTR/ERVL-MaLR	MLT1A0	0.643981	25.5658	39.6995	4.88668e-08	Yes	3524	ENSG00000142512	SIGLEC10
chr14	95231522	95231562	MIR	+	SINE/MIR	MIR	0.539114	14.0003	25.9692	4.89916e-08	Yes	2992	ENSG00000133937	GSC
chr17	1145235	1145408	L1MC4	-	LINE/L1	L1MC4	26.945	0.631611	-42.6607	4.89916e-08	Yes	-12921	ENSG00000159842	ABR
chr19	6657138	6657435	AluY	-	SINE/Alu	AluY	0.539114	13.6069	25.2393	4.89916e-08	Yes	5714	ENSG00000125735	TNFSF14
chr4	53605750	53606573	L1MC4a	+	LINE/L1	L1MC4a	0.541739	19.1936	35.4296	4.89916e-08	Yes	0	ENSG00000226887	ERVMER34-1
chr5	5137717	5138772	LTR12C	+	LTR/ERV1	LTR12C	0.538732	26.6891	49.5406	4.89916e-08	Yes	-1672	ENSG00000145536	ADAMTS16
chr8	39767815	39768198	MER34-int|LTR48B	+	LTR/ERV1	MER34-int	0.537914	21.9161	40.7428	4.90511e-08	Yes	0	ENSG00000131203	IDO1
chr19	42504788	42505047	MLT1F	+	LTR/ERVL-MaLR	MLT1F	0.856442	36.4944	42.6117	4.97385e-08	Yes	0	ENSG00000105737	GRIK5
chr7	142651977	142652257	MER57C1	+	LTR/ERV1	MER57C1	0.537914	18.1587	33.7576	4.98601e-08	Yes	0	ENSG00000197993	KEL
chr11	89593163	89594788	SVA_D	+	Retroposon/SVA	SVA_D	99.4862	0.631195	-157.616	5.062e-08	Yes	7663	ENSG00000189253	TRIM64B
chr1	151619926	151620002	LTR49-int	+	LTR/ERV1	LTR49-int	14.2937	0.503804	-28.3716	5.07249e-08	Yes	0	ENSG00000143376	SNX27
chr17	42638099	42638381	AluSx4	-	SINE/Alu	AluSx4	1.46939	111.57	75.9298	5.10415e-08	Yes	1193	ENSG00000180340	FZD2
chr4	188964821	188964956	AluSz6	+	SINE/Alu	AluSz6	22.6237	0.503804	-44.9058	5.10415e-08	Yes	38618	ENSG00000179059	ZFP42
chr1	43970307	43970403	MER20B	+	DNA/hAT-Charlie	MER20B	17.6716	0.503804	-35.0762	5.10766e-08	Yes	-20456	ENSG00000142949	PTPRF
chr14	92653391	92654300	SVA_A	-	Retroposon/SVA	SVA_A	36.0003	0.503804	-71.4569	5.11996e-08	Yes	22637	ENSG00000165934	CPSF2
chr3	63108880	63109138	L3	+	LINE/CR1	L3	0.638719	34.5803	54.1401	5.16259e-08	Yes	-104854	ENSG00000163630	SYNPR
chr2	38632475	38632730	MER4E1	-	LTR/ERV1	MER4E1	25.4144	0.503804	-50.4451	5.18226e-08	Yes	-28049	ENSG00000119787	ATL2
chr3	42629282	42629582	AluSp	+	SINE/Alu	AluSp	0.541994	16.3295	30.1286	5.2195e-08	Yes	0	ENSG00000093183	SEC22C
chr19	24261862	24263353	PRIMA41-int	+	LTR/ERV1	PRIMA41-int	0.632584	18.2202	28.8028	5.22063e-08	Yes	0	ENSG00000213096	ZNF254
chr8	38290574	38290820	AluJo	+	SINE/Alu	AluJo	0.635417	20.5013	32.2644	5.24189e-08	Yes	0	ENSG00000077782	FGFR1
chr15	64656874	64657182	AluSx	-	SINE/Alu	AluSx	0.98425	51.1495	51.968	5.24713e-08	Yes	0	ENSG00000259316	CTD-2116N17.1
chr5	170173949	170174083	MIR	+	SINE/MIR	MIR	0.538872	20.5221	38.0834	5.24713e-08	Yes	10314	ENSG00000182132	KCNIP1
chr1	168053586	168053770	MIR3	-	SINE/MIR	MIR3	0.541852	13.9729	25.7873	5.27221e-08	Yes	228	ENSG00000143147	GPR161
chr17	1305937	1307355	SVA_D	-	Retroposon/SVA	SVA_D	55.4101	0.790201	-70.1215	5.27221e-08	Yes	-2266	ENSG00000108953	YWHAE
chr21	45679780	45679960	AluSx	+	SINE/Alu	AluSx	36.4329	0.503804	-72.3155	5.27221e-08	Yes	0	ENSG00000142182	DNMT3L
chr2	109409239	109409527	AluSc8	+	SINE/Alu	AluSc8	22.4045	0.503804	-44.4706	5.27836e-08	Yes	0	ENSG00000163006	CCDC138
chr1	7660546	7662062	SVA_D	-	Retroposon/SVA	SVA_D	12.4401	0.503804	-24.6924	5.28318e-08	Yes	0	ENSG00000171735	CAMTA1
chr20	35651522	35651824	AluSz	-	SINE/Alu	AluSz	76.1848	0.788313	-96.6428	5.29678e-08	Yes	0	ENSG00000080839	RBL1
chrX	53104789	53104961	L2	+	LINE/L2	L2	0.646472	29.0918	45.0008	5.29678e-08	Yes	0	ENSG00000184194	GPR173
chr12	102701560	102707546	L1PA2	-	LINE/L1	L1PA2	13.154	0.503804	-26.1094	5.32671e-08	Yes	82100	ENSG00000017427	IGF1
chr1	1518174	1518616	MLT1H	+	LTR/ERVL-MaLR	MLT1H	62.1339	0.503804	-123.329	5.38906e-08	Yes	6802	ENSG00000215014	RP5-832C2.5
chr12	56467940	56468059	AluJr	-	SINE/Alu	AluJr	20.9719	0.503804	-41.6271	5.38906e-08	Yes	-5583	ENSG00000065361	ERBB3
chr19	55435346	55435635	AluSz6	-	SINE/Alu	AluSz6	19.3396	0.503804	-38.3872	5.38906e-08	Yes	0	ENSG00000167634	NLRP7
chr12	12718331	12719858	SVA_D	+	Retroposon/SVA	SVA_D	80.3852	1.85094	-43.4294	5.40088e-08	Yes	-3015	ENSG00000111266	DUSP16
chr9	136257851	136258142	AluYc	-	SINE/Alu	AluYc	31.3114	0.632479	-49.5058	5.40088e-08	Yes	0	ENSG00000198870	STKLD1
chr19	6499327	6499505	MIRb	+	SINE/MIR	MIRb	36.4305	0.788859	-46.1813	5.40175e-08	Yes	0	ENSG00000104833	TUBB4A
chr5	178956116	178956271	AluSg	-	SINE/Alu	AluSg	23.2354	0.631195	-36.8117	5.43048e-08	Yes	-21289	ENSG00000176783	RUFY1
chr1	223193628	223193728	MIRb	+	SINE/MIR	MIRb	0.749026	54.8342	73.2074	5.46033e-08	Yes	14292	ENSG00000154309	DISP1
chr15	25211201	25211872	MER21C	-	LTR/ERVL	MER21C	5.27906	114.79	21.7445	5.46033e-08	Yes	0	ENSG00000128739	SNRPN
chr19	14454433	14454517	AluSz	+	SINE/Alu	AluSz	16.3233	0.503804	-32.4	5.46054e-08	Yes	-36797	ENSG00000123146	ADGRE5
chr2	42833354	42834196	SVA_F	-	Retroposon/SVA	SVA_F	13.164	0.503804	-26.1293	5.47262e-08	Yes	0	ENSG00000057935	MTA3
chr10	95731390	95731584	MER74A	+	LTR/ERVL	MER74A	29.8012	0.503804	-59.1524	5.51923e-08	Yes	15572	ENSG00000176273	SLC35G1
chr3	42627501	42627706	L2	+	LINE/L2	L2	0.542638	19.5102	35.9544	5.53854e-08	Yes	0	ENSG00000093183	SEC22C
chr4	182894611	182894908	AluJr	+	SINE/Alu	AluJr	0.537914	15.6918	29.1717	5.53854e-08	Yes	-170233	ENSG00000218336	TENM3
chr19	8523820	8524093	AluSx1	-	SINE/Alu	AluSx1	0.54182	13.7523	25.3817	5.57454e-08	Yes	0	ENSG00000099783	HNRNPM
chr3	42631454	42631587	MIR	+	SINE/MIR	MIR	0.655278	18.7649	28.6365	5.58303e-08	Yes	0	ENSG00000093183	SEC22C
chr21	30565341	30565995	MER50B	+	LTR/ERV1	MER50B	37.7574	0.503804	-74.9446	5.58324e-08	Yes	-398	ENSG00000156273	BACH1
chr4	160443867	160445253	SVA_D	+	Retroposon/SVA	SVA_D	54.6591	0.503804	-108.493	5.58328e-08	Yes	162547	ENSG00000109756	RAPGEF2
chr2	175972255	175973916	SVA_C	+	Retroposon/SVA	SVA_C	71.0622	0.773764	-91.8395	5.61118e-08	Yes	0	ENSG00000115966	ATF2
chr5	116790425	116792079	L1PA17	-	LINE/L1	L1PA17	144.537	1.4765	-97.8914	5.62778e-08	Yes	-879796	ENSG00000092421	SEMA6A
chr4	124411355	124411647	AluY	-	SINE/Alu	AluY	38.5594	0.631693	-61.0414	5.62981e-08	Yes	86446	ENSG00000164056	SPRY1
chr1	53712768	53712998	MIRb	-	SINE/MIR	MIRb	0.540331	16.8268	31.1416	5.66164e-08	Yes	0	ENSG00000157193	LRP8
chr19	54240371	54240532	AluSx	-	SINE/Alu	AluSx	17.1933	0.503804	-34.1269	5.66642e-08	Yes	56326	ENSG00000142405	NLRP12
chr11	27635870	27636504	L1MC5a	-	LINE/L1	L1MC5a	1.79029	315.493	176.225	5.66778e-08	Yes	39937	ENSG00000176697	BDNF
chr22	38808072	38808378	AluSx1	-	SINE/Alu	AluSx1	43.8412	0.619025	-70.823	5.66816e-08	Yes	-13546	ENSG00000213923	CSNK1E
chr1	187041733	187043513	LTR12C	-	LTR/ERV1	LTR12C	34.0279	0.631693	-53.8678	5.66966e-08	Yes	83621	ENSG00000116711	PLA2G4A
chr11	6726475	6726767	AluSx	+	SINE/Alu	AluSx	73.5088	0.700328	-104.963	5.66966e-08	Yes	-21844	ENSG00000158042	MRPL17
chr18	1508918	1509220	AluYk2	-	SINE/Alu	AluYk2	19.7197	0.503804	-39.1415	5.66966e-08	Yes	596746	ENSG00000141433	ADCYAP1
chr20	31702735	31704284	SVA_D	+	Retroposon/SVA	SVA_D	162.82	0.618914	-263.074	5.66966e-08	Yes	3179	ENSG00000186191	BPIFB4
chr19	1307754	1308042	AluJo	-	SINE/Alu	AluJo	16.9592	0.503804	-33.6623	5.68764e-08	Yes	0	ENSG00000160953	MUM1
chr22	35238972	35241209	THE1D|THE1D-int|THE1D	+	LTR/ERVL-MaLR	THE1D-int	0.671821	48.5542	72.2725	5.68764e-08	Yes	-220921	ENSG00000175329	ISX
chr4	3757269	3757356	L2a	+	LINE/L2	L2a	15.8538	0.503804	-31.4681	5.68764e-08	Yes	-10720	ENSG00000184160	ADRA2C
chr5	23237607	23237703	MER51B	-	LTR/ERV1	MER51B	297.986	2.73589	-108.917	5.68787e-08	Yes	-269562	ENSG00000164256	PRDM9
chr7	121739209	121739300	Tigger12A	-	DNA/TcMar-Tigger	Tigger12A	0.652873	23.0262	35.269	5.70587e-08	Yes	0	ENSG00000008311	AASS
chr7	145935753	145936124	THE1D	-	LTR/ERVL-MaLR	THE1D	0.539114	13.8648	25.7178	5.70619e-08	Yes	0	ENSG00000174469	CNTNAP2
chr15	59156934	59156998	MIR	-	SINE/MIR	MIR	73.3509	0.632479	-115.974	5.76648e-08	Yes	-377	ENSG00000157450	RNF111
chr20	35753579	35755544	SVA_D	+	Retroposon/SVA	SVA_D	197.579	0.503804	-392.175	5.81796e-08	Yes	0	ENSG00000101353	MROH8
chr15	64662568	64662865	AluSx1	-	SINE/Alu	AluSx1	0.644402	18.1638	28.1871	5.82113e-08	Yes	0	ENSG00000259316	CTD-2116N17.1
chr19	52945422	52945881	MER9a3	+	LTR/ERVK	MER9a3	11.5285	0.503804	-22.8828	5.82113e-08	Yes	0	ENSG00000198633	ZNF534
chr9	38556338	38558571	MSTA|MSTA-int|MSTA|MSTA|MSTA-int	-	LTR/ERVL-MaLR	MSTA-int	0.64406	22.6192	35.1196	5.82422e-08	Yes	0	ENSG00000273170	NA
chr14	31715568	31720344	LTR7Y|HERVH-int|HERVH-int|HERVH-int|HERVH-int|LTR7Y	-	LTR/ERV1	HERVH-int	2196.8	57.1542	-38.4363	5.86066e-08	Yes	-38559	ENSG00000092148	HECTD1
chr20	35627864	35630179	SVA_D	+	Retroposon/SVA	SVA_D	200.656	3.0403	-65.9986	5.88226e-08	Yes	0	ENSG00000080839	RBL1
chr22	31374418	31374882	MLT1K	+	LTR/ERVL-MaLR	MLT1K	30.9431	415.957	13.4426	5.9216e-08	Yes	-10135	ENSG00000133422	MORC2
chr12	57172768	57172910	L1MEd	-	LINE/L1	L1MEd	20.0788	0.503804	-39.8543	5.95849e-08	Yes	0	ENSG00000025423	HSD17B6
chr1	21379037	21380979	SVA_D	+	Retroposon/SVA	SVA_D	33.8828	0.631611	-53.645	5.9824e-08	Yes	0	ENSG00000075151	EIF4G3
chr3	54666506	54666928	MER110A	-	LTR/ERV1	MER110A	1076.65	5068.83	4.70794	5.98489e-08	Yes	0	ENSG00000157445	CACNA2D3
chr1	45988891	45989138	AluSc	+	SINE/Alu	AluSc	18.5659	0.503804	-36.8515	6.00859e-08	Yes	-173	ENSG00000117450	PRDX1
chr1	223187464	223187652	MIRb	-	SINE/MIR	MIRb	1.09085	155.758	142.787	6.00859e-08	Yes	8128	ENSG00000154309	DISP1
chr19	47512359	47513891	SVA_D	+	Retroposon/SVA	SVA_D	73.7362	1.33669	-55.1631	6.00859e-08	Yes	4026	ENSG00000160007	ARHGAP35
chr20	4015642	4015788	AluSq2	+	SINE/Alu	AluSq2	140.719	0.504878	-278.719	6.00859e-08	Yes	-19414	ENSG00000101236	RNF24
chr20	37006779	37008588	SVA_D	+	Retroposon/SVA	SVA_D	141.9	0.774291	-183.265	6.00859e-08	Yes	1115	ENSG00000129988	LBP
chr20	37276336	37276672	L2b	-	LINE/L2	L2b	0.538732	17.815	33.0684	6.00859e-08	Yes	0	ENSG00000124143	ARHGAP40
chr6	111218222	111218434	AluJo	+	SINE/Alu	AluJo	1.01577	35.8278	35.2717	6.00859e-08	Yes	1307	ENSG00000123505	AMD1
chr7	142654046	142654673	L2c	-	LINE/L2	L2c	0.538732	30.4962	56.6075	6.00859e-08	Yes	0	ENSG00000197993	KEL
chrX	113299175	113299474	AluSc8	+	SINE/Alu	AluSc8	1.04592	80.9628	77.4082	6.00859e-08	Yes	-519078	ENSG00000147246	HTR2C
chr1	45203717	45204806	SVA_B	+	Retroposon/SVA	SVA_B	41.9279	0.699163	-59.9687	6.03726e-08	Yes	-685	ENSG00000142945	KIF2C
chr19	51916380	51916624	MIR	-	SINE/MIR	MIR	0.541616	15.7167	29.0181	6.07873e-08	Yes	0	ENSG00000142512	SIGLEC10
chrX	124520881	124521559	MER4D1	-	LTR/ERV1	MER4D1	1.28129	371.847	290.212	6.07895e-08	Yes	-423216	ENSG00000009694	TENM1
chr18	51815763	51817356	L1PA6	+	LINE/L1	L1PA6	0.934343	26.3478	28.1993	6.0872e-08	Yes	0	ENSG00000101751	POLI
chr5	145136936	145137025	MER5A	+	DNA/hAT-Charlie	MER5A	0.543128	13.2814	24.4536	6.0872e-08	Yes	0	ENSG00000186314	PRELID2
chrY	1379660	1379860	MSTB1	+	LTR/ERVL-MaLR	MSTB1	16.1027	0.503804	-31.9621	6.0872e-08	Yes	1275037	ENSG00000184895	SRY
chr21	45671236	45671402	L1MA10	+	LINE/L1	L1MA10	42.4419	0.632586	-67.0927	6.1021e-08	Yes	0	ENSG00000142182	DNMT3L
chr9	130988707	130988916	MIRb	-	SINE/MIR	MIRb	3.64824	90.5331	24.8155	6.11051e-08	Yes	0	ENSG00000106976	DNM1
chr8	57983349	57984569	SVA_D	-	Retroposon/SVA	SVA_D	16.5854	0.503804	-32.9203	6.15233e-08	Yes	-76947	ENSG00000104331	IMPAD1
chr19	6496683	6496836	AluSx3	+	SINE/Alu	AluSx3	39.8212	0.791438	-50.315	6.15699e-08	Yes	0	ENSG00000104833	TUBB4A
chr21	45673319	45673620	AluSx1	+	SINE/Alu	AluSx1	28.4239	0.632479	-44.9405	6.18533e-08	Yes	0	ENSG00000142182	DNMT3L
chr3	63107825	63107973	MIRc	-	SINE/MIR	MIRc	0.537977	15.0319	27.9415	6.21178e-08	Yes	-106019	ENSG00000163630	SYNPR
chr1	1888307	1888397	MER91B	+	DNA/hAT-Tip100	MER91B	33.7078	0.630499	-53.462	6.24337e-08	Yes	0	ENSG00000142609	CFAP74
chr15	48454539	48454667	MIR	-	SINE/MIR	MIR	0.540791	16.0566	29.691	6.24337e-08	Yes	0	ENSG00000104177	MYEF2
chr20	35640259	35642008	SVA_D	+	Retroposon/SVA	SVA_D	61.2369	0.772772	-79.2432	6.24337e-08	Yes	0	ENSG00000080839	RBL1
chr6	17598971	17599134	MER39B	+	LTR/ERV1	MER39B	25.572	0.632479	-40.4314	6.24337e-08	Yes	-1453	ENSG00000137414	FAM8A1
chr6	139998670	139998974	AluYk3	-	SINE/Alu	AluYk3	14.3809	0.503804	-28.5446	6.24337e-08	Yes	-302914	ENSG00000164442	CITED2
chr7	24445629	24445881	L2c	-	LINE/L2	L2c	0.540393	15.3207	28.3511	6.24337e-08	Yes	114146	ENSG00000122585	NPY
chr8	72615160	72615297	L1ME3A	+	LINE/L1	L1ME3A	7.86334	571.903	72.7302	6.24337e-08	Yes	-110901	ENSG00000253379	RP11-1102P16.1
chrX	132433444	132433673	L1ME4b	+	LINE/L1	L1ME4b	0.649202	28.1367	43.3404	6.24337e-08	Yes	459	ENSG00000076716	GPC4
chrX	136082981	136083820	SVA_D	-	Retroposon/SVA	SVA_D	13.876	0.504878	-27.4839	6.24337e-08	Yes	28488	ENSG00000165370	GPR101
chr3	97909932	97915635	LTR7|HERVH-int|HERVH-int|LTR7	+	LTR/ERV1	HERVH-int	0.826636	104.835	126.822	6.24343e-08	Yes	21448	ENSG00000233412	OR5H15
chr3	121031326	121032289	SVA_E	-	Retroposon/SVA	SVA_E	26.932	0.503804	-53.4574	6.24343e-08	Yes	0	ENSG00000145087	STXBP5L
chr19	54266823	54267130	AluSp	-	SINE/Alu	AluSp	902.38	4.60721	-195.862	6.24653e-08	Yes	29728	ENSG00000142405	NLRP12
chr1	227897703	227899534	SVA_D	-	Retroposon/SVA	SVA_D	60.9469	0.789774	-77.17	6.24665e-08	Yes	-16707	ENSG00000143740	SNAP47
chr16	28630803	28631048	AluJr	+	SINE/Alu	AluJr	16.4522	0.503804	-32.6558	6.24665e-08	Yes	0	ENSG00000196502	SULT1A1
chr5	161702242	161702418	MIRb	-	SINE/MIR	MIRb	0.537914	16.0446	29.8274	6.27747e-08	Yes	119701	ENSG00000113327	GABRG2
chr2	157307179	157309095	SVA_A	-	Retroposon/SVA	SVA_A	14.6239	0.503804	-29.027	6.30416e-08	Yes	0	ENSG00000115159	GPD2
chr5	142086943	142088118	Tigger1	+	DNA/TcMar-Tigger	Tigger1	0.541355	30.5285	56.3928	6.31811e-08	Yes	-9327	ENSG00000113578	FGF1
chr19	52900202	52900370	AluSz	+	SINE/Alu	AluSz	15.2459	0.503804	-30.2615	6.33756e-08	Yes	-733	ENSG00000167555	ZNF528
chr15	40974273	40976457	SVA_D	+	Retroposon/SVA	SVA_D	201.347	0.774333	-260.027	6.33893e-08	Yes	-10516	ENSG00000051180	RAD51
chr19	46150773	46152484	SVA_D	+	Retroposon/SVA	SVA_D	39.4248	0.503804	-78.2543	6.3449e-08	Yes	-1887	ENSG00000125746	EML2
chr5	146973898	146974190	AluJb	-	SINE/Alu	AluJb	0.537914	15.904	29.5661	6.35454e-08	Yes	0	ENSG00000176049	JAKMIP2
chr2	223761206	223762631	SVA_E	-	Retroposon/SVA	SVA_E	24.6839	0.503804	-48.995	6.35496e-08	Yes	0	ENSG00000123983	ACSL3
chr15	25292630	25292928	AluSz	-	SINE/Alu	AluSz	5.08384	187.351	36.8523	6.4171e-08	Yes	47208	ENSG00000214265	RP11-701H24.9
chr11	121181690	121181913	L2d2	+	LINE/L2	L2d2	0.764545	26.5366	34.709	6.4267e-08	Yes	2288	ENSG00000109929	SC5D
chr16	77914066	77914356	AluSz	-	SINE/Alu	AluSz	0.537914	15.6246	29.0467	6.4668e-08	Yes	0	ENSG00000171724	VAT1L
chr5	178930698	178930922	Charlie1a	+	DNA/hAT-Charlie	Charlie1a	41.5508	0.630499	-65.9014	6.46867e-08	Yes	-46638	ENSG00000176783	RUFY1
chr7	152274769	152275052	AluJr	+	SINE/Alu	AluJr	97.5672	1.213	-80.4345	6.46867e-08	Yes	66813	ENSG00000196584	XRCC2
chr2	3078149	3078933	LTR1B1	-	LTR/ERV1	LTR1B1	35.1394	0.503804	-69.7482	6.49847e-08	Yes	113764	ENSG00000032389	TSSC1
chr19	41691646	41691891	L1MA4A	+	LINE/L1	L1MA4A	18.7214	0.503804	-37.1601	6.51026e-08	Yes	-7064	ENSG00000167600	CYP2S1
chrX	130826450	130830339	MER4B-int|MER4B-int|MER4B-int|MER4B-int|MER4D1	-	LTR/ERV1	MER4B-int	0.885788	73.4674	82.9402	6.51485e-08	Yes	147421	ENSG00000171054	OR13H1
chr11	107791477	107791787	AluSx1	-	SINE/Alu	AluSx1	25.7721	0.503804	-51.155	6.52071e-08	Yes	0	ENSG00000110660	SLC35F2
chr12	105399544	105400552	Tigger2	-	DNA/TcMar-Tigger	Tigger2	0.632423	20.3584	32.1911	6.56788e-08	Yes	0	ENSG00000151131	C12orf45
chr11	107786228	107786667	LTR45B	+	LTR/ERV1	LTR45B	23.0711	0.503804	-45.7937	6.63414e-08	Yes	0	ENSG00000110660	SLC35F2
chr6	123168926	123171462	SVA_F	-	Retroposon/SVA	SVA_F	1202.48	3.16689	-379.703	6.65303e-08	Yes	38062	ENSG00000172594	SMPDL3A
chr20	50411709	50411974	AluYk3	+	SINE/Alu	AluYk3	1.31475	50.5878	38.4771	6.68955e-08	Yes	0	ENSG00000101115	SALL4
chr10	104215614	104216096	MLT1D	+	LTR/ERVL-MaLR	MLT1D	908.521	191.096	-4.75427	6.6953e-08	Yes	-4315	ENSG00000120055	C10orf95
chr22	36631869	36632508	HAL1	+	LINE/L1	HAL1	0.541978	13.7888	25.4417	6.69966e-08	Yes	0	ENSG00000128335	APOL2
chr1	148356350	148357322	LTR5_Hs	-	LTR/ERVK	LTR5_Hs	300.801	45.2438	-6.64845	6.70559e-08	Yes	-8845	ENSG00000203832	NA
chr13	111549760	111550271	L1MA5	-	LINE/L1	L1MA5	3.54767	113.08	31.8744	6.71317e-08	Yes	0	ENSG00000088448	ANKRD10
chr1	225802061	225802536	MER21C	-	LTR/ERVL	MER21C	31.8224	0.772901	-41.1727	6.7369e-08	Yes	0	ENSG00000154380	ENAH
chr19	42541781	42542191	LTR16A	+	LTR/ERVL	LTR16A	0.645577	21.027	32.5708	6.7369e-08	Yes	0	ENSG00000105737	GRIK5
chrX	113291163	113291433	AluJb	+	SINE/Alu	AluJb	0.539114	21.3436	39.5902	6.78199e-08	Yes	-527119	ENSG00000147246	HTR2C
chrX	124516881	124517030	L1MB4	+	LINE/L1	L1MB4	0.537977	12.7305	23.6637	6.79025e-08	Yes	-419216	ENSG00000009694	TENM1
chr12	75761350	75761879	L1M5	-	LINE/L1	L1M5	0.538796	16.6928	30.9817	6.84868e-08	Yes	0	ENSG00000180881	CAPS2
chr14	73710432	73710951	MLT1J	-	LTR/ERVL-MaLR	MLT1J	14.5554	0.503804	-28.8909	6.86117e-08	Yes	0	ENSG00000100767	PAPLN
chr15	84488035	84488308	Tigger15a	+	DNA/TcMar-Tigger	Tigger15a	14.5282	0.503804	-28.8369	6.86117e-08	Yes	0	ENSG00000156218	ADAMTSL3
chr19	5562455	5562660	L2a	-	LINE/L2	L2a	14.0498	0.503804	-27.8875	6.86117e-08	Yes	24351	ENSG00000130254	SAFB2
chr6	90596882	90597100	AluSz6	+	SINE/Alu	AluSz6	18.3449	0.503804	-36.4127	6.86117e-08	Yes	-7089	ENSG00000135355	GJA10
chr4	70627101	70628720	SVA_C	+	Retroposon/SVA	SVA_C	31.1142	0.966972	-32.177	6.87515e-08	Yes	0	ENSG00000173597	SULT1B1
chrX	121378960	121379208	LTR16A	-	LTR/ERVL	LTR16A	0.641127	19.8662	30.9864	6.87515e-08	Yes	-938799	ENSG00000125675	GRIA3
chr1	147409176	147410223	MER11A	-	LTR/ERVK	MER11A	74.5187	0.774333	-96.236	6.89702e-08	Yes	0	ENSG00000188092	GPR89B
chr1	161392049	161394106	SVA_D	+	Retroposon/SVA	SVA_D	193.217	4.39854	-43.9275	6.89702e-08	Yes	-54386	ENSG00000188931	CFAP126
chr22	27066213	27066505	L2d	-	LINE/L2	L2d	11.2114	153.451	13.687	6.89702e-08	Yes	39578	ENSG00000196431	CRYBA4
chr4	62615936	62616142	MIRb	-	SINE/MIR	MIRb	2.964	196.579	66.3223	6.89702e-08	Yes	0	ENSG00000150471	ADGRL3
chr5	108327566	108329296	SVA_D	-	Retroposon/SVA	SVA_D	16.5118	0.503804	-32.7743	6.89702e-08	Yes	0	ENSG00000151422	FER
chr8	22998161	22998437	THE1B	+	LTR/ERVL-MaLR	THE1B	0.541234	13.7938	25.4858	6.89702e-08	Yes	0	ENSG00000173530	TNFRSF10D
chr20	10374960	10376436	SVA_C	-	Retroposon/SVA	SVA_C	49.8291	0.503804	-98.9057	6.93213e-08	Yes	5222	ENSG00000125863	MKKS
chr21	45680360	45680636	AluJr	-	SINE/Alu	AluJr	30.2293	0.503804	-60.0021	6.96396e-08	Yes	0	ENSG00000142182	DNMT3L
chr4	53893	54246	MER21C	+	LTR/ERVL	MER21C	57.3945	0.619025	-92.7175	6.99028e-08	Yes	0	ENSG00000197701	NA
chr20	48537953	48539655	SVA_F	+	Retroposon/SVA	SVA_F	26.763	0.503804	-53.1219	7.0355e-08	Yes	-5874	ENSG00000158480	SPATA2
chr20	50409756	50410009	AluJr	+	SINE/Alu	AluJr	1.23619	42.3064	34.2233	7.0355e-08	Yes	0	ENSG00000101115	SALL4
chr11	58662856	58663002	MLT1B	-	LTR/ERVL-MaLR	MLT1B	0.537914	12.8115	23.817	7.04468e-08	Yes	0	ENSG00000156689	GLYATL2
chr16	57233841	57235903	SVA_C	-	Retroposon/SVA	SVA_C	93.1437	1.0715	-86.9287	7.06703e-08	Yes	0	ENSG00000159579	RSPRY1
chr3	39304607	39304762	L2c	+	LINE/L2	L2c	12.773	0.503804	-25.3531	7.06857e-08	Yes	224	ENSG00000168329	CX3CR1
chr4	186160924	186162680	SVA_D	-	Retroposon/SVA	SVA_D	78.7148	0.631611	-124.625	7.06857e-08	Yes	0	ENSG00000109762	SNX25
chr5	61808435	61809561	SVA_D	-	Retroposon/SVA	SVA_D	49.5007	0.631195	-78.4238	7.06857e-08	Yes	0	ENSG00000068796	KIF2A
chr6	4344781	4344979	MIRb	+	SINE/MIR	MIRb	112.783	0.630499	-178.879	7.06857e-08	Yes	-208951	ENSG00000198721	ECI2
chr6	29643409	29643472	L2b	+	LINE/L2	L2b	54.8963	0.702513	-78.1428	7.07151e-08	Yes	0	ENSG00000204644	ZFP57
chr12	132410280	132411662	SVA_D	-	Retroposon/SVA	SVA_D	232.349	11.8449	-19.616	7.08471e-08	Yes	-2084	ENSG00000177192	PUS1
chr17	17816684	17816798	L2b	+	LINE/L2	L2b	17.9374	0.503804	-35.6039	7.11191e-08	Yes	0	ENSG00000175662	TOM1L2
chrX	41062428	41062940	L1MB3	-	LINE/L1	L1MB3	0.540113	13.5099	25.013	7.12616e-08	Yes	0	ENSG00000124486	USP9X
chr19	6497287	6497576	AluJb	-	SINE/Alu	AluJb	67.0147	0.787692	-85.0773	7.15098e-08	Yes	0	ENSG00000104833	TUBB4A
chr2	53890161	53894816	L1PA7	+	LINE/L1	L1PA7	1.17228	71.6402	61.112	7.20751e-08	Yes	0	ENSG00000115239	ASB3
chr3	42625046	42625691	MLT2B3	+	LTR/ERVL	MLT2B3	1.15749	40.6518	35.1208	7.20751e-08	Yes	0	ENSG00000093183	SEC22C
chrX	124518779	124519166	MER57B2	+	LTR/ERV1	MER57B2	1.32962	176.733	132.919	7.20751e-08	Yes	-421114	ENSG00000009694	TENM1
chr2	70447261	70447550	AluJb	+	SINE/Alu	AluJb	0.62751	17.0993	27.2494	7.24567e-08	Yes	0	ENSG00000115998	C2orf42
chr5	146777886	146778104	MIR	+	SINE/MIR	MIR	0.541102	15.6506	28.9235	7.33586e-08	Yes	0	ENSG00000113657	DPYSL3
chrX	71370025	71370247	X6b_DNA	-	DNA/TcMar-Tigger	X6b_DNA	0.538796	17.1005	31.7383	7.38961e-08	Yes	6602	ENSG00000204131	NHSL2
chr3	16687867	16688492	L2d2	-	LINE/L2	L2d2	0.537914	15.4514	28.7248	7.45815e-08	Yes	0	ENSG00000092345	DAZL
chr14	23824562	23824773	MIRc	-	SINE/MIR	MIRc	0.655104	17.6052	26.8739	7.46297e-08	Yes	839	ENSG00000100842	EFS
chr2	85716284	85716597	AluSz	-	SINE/Alu	AluSz	14.2563	0.503804	-28.2973	7.4722e-08	Yes	-49692	ENSG00000168906	MAT2A
chr7	123402309	123403788	LTR12C	-	LTR/ERV1	LTR12C	64.735	0.503804	-128.492	7.4722e-08	Yes	-13189	ENSG00000106299	WASL
chr16	34211762	34212074	AluSp	-	SINE/Alu	AluSp	35.8897	0.503804	-71.2374	7.50574e-08	Yes	-44434	ENSG00000179755	CTD-2144E22.5
chrX	15859995	15860228	MIRb	+	SINE/MIR	MIRb	0.54154	20.6899	38.2056	7.54644e-08	Yes	0	ENSG00000182287	AP1S2
chr14	23831270	23831593	Charlie13b	-	DNA/hAT-Charlie	Charlie13b	0.541656	15.1985	28.0593	7.55498e-08	Yes	0	ENSG00000100842	EFS
chr1	86680769	86683020	SVA_F	+	Retroposon/SVA	SVA_F	20.5469	0.503804	-40.7836	7.56052e-08	Yes	-58144	ENSG00000171502	COL24A1
chr17	37493247	37494802	SVA_D	+	Retroposon/SVA	SVA_D	42.6749	0.630499	-67.6843	7.57178e-08	Yes	0	ENSG00000108306	FBXL20
chr4	88993435	88993907	L1M4b	-	LINE/L1	L1M4b	0.648213	17.948	27.6884	7.57958e-08	Yes	0	ENSG00000118762	PKD2
chr1	3404541	3404713	L1MA5A	-	LINE/L1	L1MA5A	1.19884	42.0955	35.1135	7.57995e-08	Yes	1772	ENSG00000162591	MEGF6
chr11	27641002	27641308	MLT2C2	+	LTR/ERVL	MLT2C2	0.649024	54.3869	83.7979	7.60017e-08	Yes	35133	ENSG00000176697	BDNF
chr1	211539708	211540132	L2c	-	LINE/L2	L2c	0.641233	26.0167	40.5729	7.64082e-08	Yes	0	ENSG00000082512	TRAF5
chr13	43440288	43440828	MLT2A2	+	LTR/ERVL	MLT2A2	13.3285	618.338	46.3921	7.64082e-08	Yes	19697	ENSG00000133106	EPSTI1
chr2	48841003	48842605	SVA_D	-	Retroposon/SVA	SVA_D	17.7407	0.503804	-35.2135	7.64082e-08	Yes	0	ENSG00000068781	STON1-GTF2A1L
chr8	47917370	47917656	AluSx1	+	SINE/Alu	AluSx1	36.7826	0.503804	-73.0098	7.64295e-08	Yes	-255512	ENSG00000164808	SPIDR
chr11	60934918	60935373	MLT1J|MLT1J	+	LTR/ERVL-MaLR	MLT1J	57.0672	0.700431	-81.4744	7.66562e-08	Yes	-5830	ENSG00000167987	VPS37C
chr13	108434371	108436230	SVA_D	+	Retroposon/SVA	SVA_D	118.548	0.775428	-152.881	7.66562e-08	Yes	0	ENSG00000204442	FAM155A
chr19	54254891	54255165	AluJb	-	SINE/Alu	AluJb	15.8173	0.503804	-31.3957	7.66562e-08	Yes	41693	ENSG00000142405	NLRP12
chr9	14718014	14718075	MADE2	-	DNA/TcMar-Mariner	MADE2	0.538732	76.8673	142.682	7.68051e-08	Yes	1648	ENSG00000147869	CER1
chr6	74033951	74034075	AluJo	+	SINE/Alu	AluJo	16.386	0.503804	-32.5246	7.68251e-08	Yes	-13864	ENSG00000135314	KHDC1
chrX	124521657	124522291	MER51C	+	LTR/ERV1	MER51C	1.1955	239.544	200.372	7.73181e-08	Yes	-423992	ENSG00000009694	TENM1
chr14	65086639	65086946	AluSg	+	SINE/Alu	AluSg	15.1233	0.503804	-30.0182	7.74498e-08	Yes	30542	ENSG00000165807	PPP1R36
chr8	12362313	12366199	L1PA4	-	LINE/L1	L1PA4	1.50353	90.6042	60.2608	7.74498e-08	Yes	-68399	ENSG00000145002	FAM86B2
chr11	27642612	27642980	MamGypLTR1a	-	LTR/Gypsy	MamGypLTR1a	0.646281	75.7792	117.254	7.74931e-08	Yes	33461	ENSG00000176697	BDNF
chr4	134178387	134181851	MER4A1|MER4-int	-	LTR/ERV1	MER4-int	0.759068	33.3278	43.9063	7.74931e-08	Yes	49032	ENSG00000138650	PCDH10
chr19	54154000	54154550	MER57A1|MER57-int	+	LTR/ERV1	MER57-int	12.9638	0.503804	-25.7318	7.7869e-08	Yes	13738	ENSG00000204595	DPRX
chr5	134744229	134745673	SVA_C	+	Retroposon/SVA	SVA_C	26.6245	0.632479	-42.0955	7.7869e-08	Yes	-8626	ENSG00000113648	H2AFY
chr11	107787145	107787939	LTR1A1	+	LTR/ERV1	LTR1A1	91.0738	0.503804	-180.772	7.79331e-08	Yes	0	ENSG00000110660	SLC35F2
chr7	150716673	150716751	L2d2	+	LINE/L2	L2d2	20.5019	0.619025	-33.1196	7.82822e-08	Yes	0	ENSG00000181652	ATG9B
chr11	58898342	58899976	THE1D-int	+	LTR/ERVL-MaLR	THE1D-int	0.538732	19.1184	35.4877	7.9278e-08	Yes	3460	ENSG00000189057	FAM111B
chr18	70919166	70919505	L1MC3	+	LINE/L1	L1MC3	14.0337	0.503804	-27.8554	7.95225e-08	Yes	0	ENSG00000263711	RP11-169F17.1
chr20	37252444	37252526	L2a	-	LINE/L2	L2a	0.537914	14.4109	26.7903	7.95225e-08	Yes	0	ENSG00000124143	ARHGAP40
chr1	112141210	112141818	MER21B	-	LTR/ERVL	MER21B	73.7643	0.631611	-116.787	7.9814e-08	Yes	0	ENSG00000116473	RAP1A
chr3	110916719	110917022	LTR82B	-	LTR/ERVL	LTR82B	0.540873	13.4699	24.9041	7.98522e-08	Yes	0	ENSG00000177707	PVRL3
chr1	145806609	145807078	L2a	+	LINE/L2	L2a	17.1361	0.503804	-34.0134	7.99592e-08	Yes	0	ENSG00000117262	GPR89A
chr14	48721978	48722525	THE1C-int|THE1C	-	LTR/ERVL-MaLR	THE1C-int	0.539114	75.9799	140.935	7.99592e-08	Yes	-577822	ENSG00000139915	MDGA2
chr17	1134735	1135001	L2c	+	LINE/L2	L2c	36.107	0.504878	-71.5163	8.01656e-08	Yes	-2421	ENSG00000159842	ABR
chr6	132230215	132230514	AluSp	+	SINE/Alu	AluSp	0.541821	26.5318	48.9679	8.03573e-08	Yes	13921	ENSG00000197594	ENPP1
chr10	98510719	98510876	L1ME1	+	LINE/L1	L1ME1	17.8085	0.503804	-35.3481	8.05031e-08	Yes	-30449	ENSG00000155629	PIK3AP1
chr5	5136117	5136308	MER58A	-	DNA/hAT-Charlie	MER58A	0.537914	18.1676	33.7742	8.05031e-08	Yes	-4136	ENSG00000145536	ADAMTS16
chr17	26787163	26787389	L1ME3Cz	-	LINE/L1	L1ME3Cz	24.5243	0.503804	-48.6782	8.05046e-08	Yes	0	ENSG00000258472	RP11-192H23.4
chr6	53169267	53171001	SVA_D	-	Retroposon/SVA	SVA_D	241.623	1.26543	-190.942	8.1183e-08	Yes	0	ENSG00000012660	ELOVL5
chr12	63009012	63010194	MLT1G|MLT1G-int|MLT1G	+	LTR/ERVL-MaLR	MLT1G-int	1.03814	44.4643	42.8305	8.12723e-08	Yes	-11799	ENSG00000221949	LINC01465
chr13	43439077	43439157	L2a	-	LINE/L2	L2a	2.49146	147.665	59.2686	8.12723e-08	Yes	21368	ENSG00000133106	EPSTI1
chr14	100648885	100649023	MER87B	-	LTR/ERV1	MER87B	12.8427	0.503804	-25.4914	8.12723e-08	Yes	-22386	ENSG00000168350	DEGS2
chr10	85939636	85940942	SVA_B	-	Retroposon/SVA	SVA_B	39.9485	0.775428	-51.518	8.13636e-08	Yes	0	ENSG00000188373	C10orf99
chrX	15854288	15854387	L1M5	-	LINE/L1	L1M5	0.541633	18.5316	34.2142	8.13636e-08	Yes	0	ENSG00000182287	AP1S2
chr9	133381302	133382739	SVA_D	-	Retroposon/SVA	SVA_D	163.451	4.26264	-38.345	8.14926e-08	Yes	4642	ENSG00000130707	ASS1
chr11	6715586	6715922	MER97c	-	DNA/hAT-Tip100	MER97c	31.5882	0.631195	-50.0451	8.16214e-08	Yes	-10955	ENSG00000158042	MRPL17
chr20	37256516	37256915	MER66A	-	LTR/ERV1	MER66A	0.746935	78.2258	104.729	8.17295e-08	Yes	0	ENSG00000124143	ARHGAP40
chr11	61413986	61414288	AluSx1	-	SINE/Alu	AluSx1	68.3921	0.966972	-70.728	8.23667e-08	Yes	-33618	ENSG00000134780	DAGLA
chr1	45355501	45356294	MER41-int|MER41-int|MER41-int	+	LTR/ERV1	MER41-int	31.6116	0.630499	-50.1374	8.24886e-08	Yes	0	ENSG00000070785	EIF2B3
chr10	17441017	17441155	MamRep605	+	LTR?	MamRep605	15.1905	0.503804	-30.1515	8.25187e-08	Yes	0	ENSG00000148488	ST8SIA6
chr13	111549483	111549759	AluJr	-	SINE/Alu	AluJr	0.987045	33.8748	34.3194	8.33339e-08	Yes	0	ENSG00000088448	ANKRD10
chr15	64655941	64656222	AluSx1	+	SINE/Alu	AluSx1	0.537977	16.1209	29.9658	8.40158e-08	Yes	0	ENSG00000259316	CTD-2116N17.1
chr5	111059881	111062348	Charlie2a	-	DNA/hAT-Charlie	Charlie2a	1.36338	71.2424	52.2544	8.40781e-08	Yes	0	ENSG00000134986	NREP
chr6	148499305	148500000	SVA_D	-	Retroposon/SVA	SVA_D	33.5119	0.503804	-66.5177	8.42486e-08	Yes	-93441	ENSG00000111961	SASH1
chr11	61413206	61413543	MLT1K|MLT1K	-	LTR/ERVL-MaLR	MLT1K	121.259	0.630524	-192.314	8.49816e-08	Yes	-34363	ENSG00000134780	DAGLA
chr15	42431187	42431621	LTR22A	-	LTR/ERVK	LTR22A	32.2808	0.503804	-64.0741	8.50501e-08	Yes	1712	ENSG00000168907	PLA2G4F
chr3	186581371	186583393	SVA_E	+	Retroposon/SVA	SVA_E	152.752	0.631195	-242.004	8.54619e-08	Yes	5120	ENSG00000181092	ADIPOQ
chr13	50169528	50170170	L1PA8	+	LINE/L1	L1PA8	28.7676	0.503804	-57.1008	8.54843e-08	Yes	-9810	ENSG00000136144	RCBTB1
chr5	5310500	5310949	MLT1C2	+	LTR/ERVL-MaLR	MLT1C2	0.540723	14.8704	27.501	8.65832e-08	Yes	0	ENSG00000145536	ADAMTS16
chr21	45677610	45678016	MLT1C2	-	LTR/ERVL-MaLR	MLT1C2	24.3789	0.630499	-38.6661	8.69859e-08	Yes	0	ENSG00000142182	DNMT3L
chr6	30805089	30805764	L1MC4a	-	LINE/L1	L1MC4a	0.951928	63.9621	67.1922	8.7408e-08	Yes	-38435	ENSG00000204580	DDR1
chr19	357859	358155	AluSx	+	SINE/Alu	AluSx	16.0237	0.503804	-31.8054	8.74461e-08	Yes	3596	ENSG00000105549	THEG
chr1	223193197	223193501	Tigger3a	-	DNA/TcMar-Tigger	Tigger3a	0.802087	118.448	147.675	8.78886e-08	Yes	13861	ENSG00000154309	DISP1
chr1	234610072	234610532	HAL1	+	LINE/L1	HAL1	0.541991	12.9009	23.8028	8.78886e-08	Yes	0	ENSG00000059588	TARBP1
chr16	7999554	8000000	L1MB8	-	LINE/L1	L1MB8	12.4804	0.503804	-24.7723	8.78886e-08	Yes	236215	ENSG00000078328	RBFOX1
chr15	25294247	25294514	AluJb	-	SINE/Alu	AluJb	8.49858	151.723	17.8527	8.80359e-08	Yes	48825	ENSG00000214265	RP11-701H24.9
chr2	161304818	161306349	SVA_B	+	Retroposon/SVA	SVA_B	34.7421	0.72413	-47.9777	8.8249e-08	Yes	0	ENSG00000153250	RBMS1
chr15	25277569	25277824	L1MEf	-	LINE/L1	L1MEf	0.993146	50.2462	50.593	8.82895e-08	Yes	32147	ENSG00000214265	RP11-701H24.9
chr20	52473548	52473761	MIRb	+	SINE/MIR	MIRb	71.7786	0.503804	-142.473	8.89731e-08	Yes	79556	ENSG00000064787	BCAS1
chr3	42626346	42626650	AluSq2	+	SINE/Alu	AluSq2	0.541739	14.2992	26.3951	8.92347e-08	Yes	0	ENSG00000093183	SEC22C
chr3	8480704	8482932	SVA_D	+	Retroposon/SVA	SVA_D	29.3933	0.789774	-37.2174	8.94417e-08	Yes	-60462	ENSG00000071282	LMCD1
chr15	89454672	89454983	AluY	+	SINE/Alu	AluY	0.95224	67.2072	70.578	8.9456e-08	Yes	0	ENSG00000140545	MFGE8
chr11	61422485	61423448	LTR5_Hs	-	LTR/ERVK	LTR5_Hs	60.13	0.988423	-60.8343	8.9653e-08	Yes	-24458	ENSG00000134780	DAGLA
chr12	4400888	4401299	L1MB4	+	LINE/L1	L1MB4	0.539114	19.5085	36.1862	9.00926e-08	Yes	0	ENSG00000118971	CCND2
chr11	27644198	27644549	LTR16C	-	LTR/ERVL	LTR16C	0.703645	95.9279	136.33	9.02147e-08	Yes	31892	ENSG00000176697	BDNF
chr2	55566953	55567253	AluJr	-	SINE/Alu	AluJr	20.2566	0.680386	-29.7722	9.02147e-08	Yes	0	ENSG00000115355	CCDC88A
chr7	129115184	129115386	SVA_D	-	Retroposon/SVA	SVA_D	17.4846	0.631195	-27.7008	9.02147e-08	Yes	0	ENSG00000128578	STRIP2
chr20	32816385	32819135	SVA_F	-	Retroposon/SVA	SVA_F	26.9071	0.504878	-53.2943	9.02495e-08	Yes	0	ENSG00000101440	ASIP
chr2	204236653	204238195	SVA_D	-	Retroposon/SVA	SVA_D	83.0506	0.631195	-131.577	9.03989e-08	Yes	0	ENSG00000138443	ABI2
chrX	71397824	71399196	SVA_D	+	Retroposon/SVA	SVA_D	28.7991	0.631195	-45.6264	9.04761e-08	Yes	-2008	ENSG00000102309	PIN4
chr16	2447975	2449000	MER21A|MER21A	-	LTR/ERVL	MER21A	93.3349	0.87878	-106.21	9.06742e-08	Yes	-30396	ENSG00000162063	CCNF
chrX	16182655	16182878	MER58A	-	DNA/hAT-Charlie	MER58A	0.537914	15.1745	28.2098	9.10656e-08	Yes	-2727	ENSG00000182798	MAGEB17
chr1	114561713	114563990	THE1A|THE1A-int|THE1A	+	LTR/ERVL-MaLR	THE1A-int	0.537914	27.4364	51.0053	9.13262e-08	Yes	36838	ENSG00000116774	OLFML3
chr1	161394876	161395086	L1MB5	+	LINE/L1	L1MB5	53.9792	0.970795	-55.603	9.13262e-08	Yes	-57213	ENSG00000188931	CFAP126
chr1	232322232	232322534	AluJb	+	SINE/Alu	AluJb	1.02201	79.9136	78.1925	9.13262e-08	Yes	145215	ENSG00000162946	DISC1
chr11	68630350	68630644	AluSx1	+	SINE/Alu	AluSx1	49.5238	0.699163	-70.8329	9.13262e-08	Yes	-18473	ENSG00000110090	CPT1A
chr19	21959998	21960209	MER57A-int	-	LTR/ERV1	MER57A-int	25.5799	0.503804	-50.7735	9.13262e-08	Yes	-9569	ENSG00000197020	ZNF100
chr7	128459888	128460479	L3	-	LINE/CR1	L3	0.849874	59.4564	69.959	9.13262e-08	Yes	0	ENSG00000128596	CCDC136
chr17	43568911	43569222	AluY	-	SINE/Alu	AluY	17.6805	0.503804	-35.094	9.14101e-08	Yes	-797	ENSG00000225190	PLEKHM1
chr4	124411648	124412227	L1MEi	-	LINE/L1	L1MEi	18.1861	0.503804	-36.0976	9.16811e-08	Yes	86739	ENSG00000164056	SPRY1
chr11	125358295	125358604	AluSg	+	SINE/Alu	AluSg	3.42611	152.212	44.4271	9.19743e-08	Yes	0	ENSG00000149557	FEZ1
chr3	82632986	82634858	SVA_D	+	Retroposon/SVA	SVA_D	14.0254	0.503804	-27.839	9.2146e-08	Yes	-821675	ENSG00000114480	GBE1
chr1	59520618	59521495	L2a	-	LINE/L2	L2a	0.541554	14.1252	26.0827	9.22682e-08	Yes	-240816	ENSG00000172456	FGGY
chr10	42981972	42990050	MER9B|HERVK9-int|MER9B	+	LTR/ERVK	HERVK9-int	33.5579	0.503804	-66.609	9.24495e-08	Yes	94506	ENSG00000196693	ZNF33B
chr11	124819047	124819980	HSMAR1	-	DNA/TcMar-Mariner	HSMAR1	0.624873	23.8326	38.1399	9.24495e-08	Yes	-4038	ENSG00000149548	CCDC15
chr20	62252747	62253050	AluSq	+	SINE/Alu	AluSq	25.1031	0.619025	-40.5527	9.24495e-08	Yes	0	ENSG00000101216	GMEB2
chr4	62609440	62615587	L1PA3	+	LINE/L1	L1PA3	1.53211	167.523	109.341	9.24495e-08	Yes	0	ENSG00000150471	ADGRL3
chr4	170966873	170968713	SVA_D	+	Retroposon/SVA	SVA_D	53.423	0.631611	-84.582	9.26134e-08	Yes	12661	ENSG00000109576	AADAT
chr20	4014724	4015629	LTR5_Hs	-	LTR/ERVK	LTR5_Hs	600.579	0.986057	-609.071	9.26744e-08	Yes	-18496	ENSG00000101236	RNF24
chr8	142207704	142207830	MIRb	-	SINE/MIR	MIRb	141.69	1.36948	-103.462	9.29501e-08	Yes	1798	ENSG00000105339	DENND3
chr7	64722828	64723915	SVA_E	+	Retroposon/SVA	SVA_E	50.0987	0.619025	-80.9316	9.2974e-08	Yes	-114798	ENSG00000146757	ZNF92
chr1	45353788	45354925	MER41-int|MER41-int	+	LTR/ERV1	MER41-int	44.1586	0.788907	-55.9744	9.30944e-08	Yes	0	ENSG00000070785	EIF2B3
chr12	49178712	49179120	L2a	+	LINE/L2	L2a	0.757598	21.8566	28.8499	9.30944e-08	Yes	0	ENSG00000174233	ADCY6
chr20	18304673	18305099	MER41-int	+	LTR/ERV1	MER41-int	17.1488	0.503804	-34.0386	9.30944e-08	Yes	7034	ENSG00000125846	ZNF133
chr8	48055918	48056877	L1MA6	+	LINE/L1	L1MA6	13.82	0.503804	-27.4313	9.30944e-08	Yes	-116291	ENSG00000164808	SPIDR
chr9	96123891	96124194	AluSx1	-	SINE/Alu	AluSx1	0.66167	27.9843	42.2935	9.33864e-08	Yes	-15196	ENSG00000204352	C9orf129
chr1	223189691	223189722	MER4B	+	LTR/ERV1	MER4B	0.714559	40.5283	56.7179	9.34628e-08	Yes	10355	ENSG00000154309	DISP1
chr20	50410835	50411119	AluSp	+	SINE/Alu	AluSp	1.25126	53.6007	42.8373	9.34628e-08	Yes	0	ENSG00000101115	SALL4
chr1	232313666	232314420	LTR8B	+	LTR/ERV1	LTR8B	0.539548	14.8112	27.4511	9.37566e-08	Yes	136649	ENSG00000162946	DISC1
chr8	132320886	132321077	L1MCa	-	LINE/L1	L1MCa	0.644402	21.4675	33.3139	9.38219e-08	Yes	-266215	ENSG00000155897	ADCY8
chr6	33929131	33929196	MER91A	+	DNA/hAT-Tip100	MER91A	13.7068	0.503804	-27.2066	9.38943e-08	Yes	60433	ENSG00000124493	GRM4
chr18	8630062	8630643	MER4B	-	LTR/ERV1	MER4B	0.654427	26.9477	41.1775	9.43401e-08	Yes	0	ENSG00000206418	RAB12
chr20	4013593	4014746	SVA_E	+	Retroposon/SVA	SVA_E	144.636	0.503804	-287.088	9.44804e-08	Yes	-17365	ENSG00000101236	RNF24
chr7	26315462	26315779	AluJb	+	SINE/Alu	AluJb	32.6031	0.503804	-64.7138	9.53935e-08	Yes	-15763	ENSG00000086300	SNX10
chr19	21637102	21637467	MER4-int	-	LTR/ERV1	MER4-int	120.231	1.04073	-115.526	9.65424e-08	Yes	0	ENSG00000269237	CTD-2561J22.3
chr5	142083179	142084996	L1MEg	-	LINE/L1	L1MEg	0.641007	23.9216	37.3188	9.65424e-08	Yes	-5563	ENSG00000113578	FGF1
chr17	20587687	20587727	SVA_E	+	Retroposon/SVA	SVA_E	32.8687	0.503804	-65.241	9.65776e-08	Yes	103464	ENSG00000214819	CDRT15L2
chr3	15692855	15693267	LTR33	-	LTR/ERVL	LTR33	0.987018	29.3845	29.771	9.65776e-08	Yes	5527	ENSG00000169814	BTD
chr1	160902415	160903956	SVA_B	+	Retroposon/SVA	SVA_B	64.105	2.55608	-25.0794	9.66995e-08	Yes	10860	ENSG00000158764	ITLN2
chr13	41530763	41530815	LTR49-int	+	LTR/ERV1	LTR49-int	15.2909	0.503804	-30.3509	9.66995e-08	Yes	0	ENSG00000120690	ELF1
chr5	166721061	166721484	L2c	-	LINE/L2	L2c	0.539145	37.7808	70.0754	9.66995e-08	Yes	0	ENSG00000145934	TENM2
chr4	188964957	188965255	AluSg	+	SINE/Alu	AluSg	27.7823	0.503804	-55.1451	9.68476e-08	Yes	38754	ENSG00000179059	ZFP42
chr1	112141819	112142126	AluSc8	-	SINE/Alu	AluSc8	251.307	0.789807	-318.187	9.71658e-08	Yes	0	ENSG00000116473	RAP1A
chr8	22998438	22998735	L1PA16	+	LINE/L1	L1PA16	0.633767	17.2551	27.2263	9.71658e-08	Yes	0	ENSG00000173530	TNFRSF10D
chr3	48314269	48315988	LTR10G|HERVI-int	+	LTR/ERV1	HERVI-int	53.0641	312.234	5.8841	9.75166e-08	Yes	0	ENSG00000164048	ZNF589
chr1	223223692	223223874	MER57A1	+	LTR/ERV1	MER57A1	0.642645	15.9473	24.8151	9.83156e-08	Yes	44356	ENSG00000154309	DISP1
chr19	18028421	18030317	SVA_C	+	Retroposon/SVA	SVA_C	128.493	1.07339	-119.708	9.83156e-08	Yes	-13509	ENSG00000007080	CCDC124
chr4	62616228	62616530	AluYa5	+	SINE/Alu	AluYa5	2.18451	137.726	63.0468	9.84922e-08	Yes	0	ENSG00000150471	ADGRL3
chr8	7992313	7992974	MER11A|MER11A	-	LTR/ERVK	MER11A	0.750872	26.5561	35.3671	9.85206e-08	Yes	53185	ENSG00000268955	RP11-556O5.6
chr19	55435709	55436010	AluSz	+	SINE/Alu	AluSz	17.229	0.631256	-27.2933	9.88535e-08	Yes	0	ENSG00000167634	NLRP7
chr2	132977958	132978887	SVA_D	+	Retroposon/SVA	SVA_D	22.5443	0.504878	-44.6529	9.88535e-08	Yes	0	ENSG00000163046	ANKRD30BL
chr21	44339218	44342568	HERVH48-int	-	LTR/ERV1	HERVH48-int	2237.12	71.7363	-31.1854	9.88535e-08	Yes	5805	ENSG00000160194	NDUFV3
chr4	77343859	77345469	SVA_D	+	Retroposon/SVA	SVA_D	17.0487	0.503804	-33.8399	9.88535e-08	Yes	-839	ENSG00000163749	CCDC158
chrX	124516270	124516511	LTR16A	+	LTR/ERVL	LTR16A	0.648647	16.5849	25.5684	9.88535e-08	Yes	-418605	ENSG00000009694	TENM1
chr15	89445248	89445362	L2d	+	LINE/L2	L2d	2.00478	81.1854	40.4958	9.90513e-08	Yes	0	ENSG00000140545	MFGE8
chr11	78902140	78903817	SVA_D	+	Retroposon/SVA	SVA_D	69.5236	1.34417	-51.7223	9.96616e-08	Yes	0	ENSG00000149256	TENM4
chr4	182895945	182896288	L1PA17	-	LINE/L1	L1PA17	0.537914	14.2573	26.5048	9.98982e-08	Yes	-168853	ENSG00000218336	TENM3
chr12	9079523	9080341	L2c	-	LINE/L2	L2c	0.647506	34.7687	53.6963	1.00409e-07	Yes	0	ENSG00000111752	PHC1
chr14	63988691	63990445	SVA_D	+	Retroposon/SVA	SVA_D	517.627	1.07397	-481.974	1.00409e-07	Yes	0	ENSG00000154001	PPP2R5E
chr17	3758548	3758719	AluSx3	-	SINE/Alu	AluSx3	18.0089	0.503804	-35.7459	1.00409e-07	Yes	4891	ENSG00000004660	CAMKK1
chr2	140168938	140169241	L1ME2	-	LINE/L1	L1ME2	13.0639	0.503804	-25.9304	1.00409e-07	Yes	-631021	ENSG00000144227	NXPH2
chr12	9077949	9078930	L2c	-	LINE/L2	L2c	0.766548	42.3733	55.2781	1.00757e-07	Yes	0	ENSG00000111752	PHC1
chr20	37277940	37278361	LTR16A1	-	LTR/ERVL	LTR16A1	0.537914	21.5264	40.0183	1.00985e-07	Yes	0	ENSG00000124143	ARHGAP40
chr5	173136306	173136518	L2c	+	LINE/L2	L2c	0.541517	16.3213	30.14	1.00985e-07	Yes	-92644	ENSG00000145919	BOD1
chr12	30955238	30955536	AluSx1	-	SINE/Alu	AluSx1	0.780593	38.7144	49.5962	1.01035e-07	Yes	-47354	ENSG00000110888	CAPRIN2
chr7	44849074	44849370	AluY	-	SINE/Alu	AluY	16.0396	0.503804	-31.837	1.01035e-07	Yes	0	ENSG00000196262	PPIA
chr9	99878936	99879042	MIR	+	SINE/MIR	MIR	0.723042	43.1294	59.6499	1.01035e-07	Yes	-77012	ENSG00000136943	CTSV
chr11	27637157	27637228	MIRb	+	SINE/MIR	MIRb	1.01288	105.664	104.32	1.01132e-07	Yes	39213	ENSG00000176697	BDNF
chr19	21959715	21959996	AluSg4	+	SINE/Alu	AluSg4	14.1231	0.503804	-28.0329	1.01132e-07	Yes	-9286	ENSG00000197020	ZNF100
chr22	27066626	27066747	MER103C	+	DNA/hAT-Charlie	MER103C	5.10427	144.203	28.2514	1.01132e-07	Yes	39991	ENSG00000196431	CRYBA4
chr1	161394558	161394878	L1MB5	-	LINE/L1	L1MB5	91.7171	1.11056	-82.5865	1.01237e-07	Yes	-56895	ENSG00000188931	CFAP126
chr14	89975380	89975666	L2a	+	LINE/L2	L2a	27.5767	0.503804	-54.7368	1.01237e-07	Yes	0	ENSG00000053254	FOXN3
chr19	18006031	18006336	AluSz	-	SINE/Alu	AluSz	51.5092	0.700328	-73.5501	1.01237e-07	Yes	49	ENSG00000105641	SLC5A5
chr20	25225984	25226454	MER31A	-	LTR/ERV1	MER31A	18.7744	0.503804	-37.2654	1.01237e-07	Yes	-2252	ENSG00000100994	PYGB
chr3	106557514	106557619	LTR16A	-	LTR/ERVL	LTR16A	0.537914	14.7246	27.3736	1.01237e-07	Yes	-538570	ENSG00000138483	CCDC54
chr5	37012586	37014358	SVA_D	-	Retroposon/SVA	SVA_D	71.2215	0.631611	-112.762	1.01237e-07	Yes	0	ENSG00000164190	NIPBL
chr8	22999032	22999503	L1PA16	+	LINE/L1	L1PA16	0.638638	20.6068	32.2668	1.01237e-07	Yes	0	ENSG00000173530	TNFRSF10D
chr9	38550153	38552392	MSTA|MSTA-int|MSTA|MSTA|MSTA-int	-	LTR/ERVL-MaLR	MSTA-int	0.75933	31.5612	41.5645	1.01237e-07	Yes	0	ENSG00000273170	NA
chr8	38312209	38312365	MIRb	-	SINE/MIR	MIRb	0.639755	19.4652	30.4259	1.0149e-07	Yes	0	ENSG00000077782	FGFR1
chr22	31988507	31989973	SVA_F	-	Retroposon/SVA	SVA_F	15.8171	0.503804	-31.3953	1.01792e-07	Yes	0	ENSG00000198089	SFI1
chr1	52646720	52648436	SVA_D	+	Retroposon/SVA	SVA_D	23.5808	0.503804	-46.8054	1.01955e-07	Yes	0	ENSG00000157077	ZFYVE9
chr5	21032660	21033077	LOR1b	-	LTR/ERV1	LOR1b	58.5525	0.503804	-116.221	1.01955e-07	Yes	-456679	ENSG00000145526	CDH18
chr6	34295028	34295329	AluSc	+	SINE/Alu	AluSc	13.1627	0.503804	-26.1266	1.0249e-07	Yes	0	ENSG00000272325	NUDT3
chr12	31779768	31779839	MIR3	+	SINE/MIR	MIR3	24.3473	0.631611	-38.5479	1.02715e-07	Yes	-20256	ENSG00000139160	METTL20
chr2	25019539	25020812	L2c	-	LINE/L2	L2c	0.542165	12.9108	23.8134	1.02815e-07	Yes	0	ENSG00000138092	CENPO
chr6	90597957	90598250	AluJb	-	SINE/Alu	AluJb	18.2536	0.503804	-36.2315	1.02815e-07	Yes	-5939	ENSG00000135355	GJA10
chr14	48723170	48724391	L1MC1	+	LINE/L1	L1MC1	0.539338	173.13	321.005	1.0334e-07	Yes	-579014	ENSG00000139915	MDGA2
chr6	63605060	63606734	L1ME3Cz	-	LINE/L1	L1ME3Cz	0.642645	53.145	82.6973	1.04075e-07	Yes	-314618	ENSG00000198225	FKBP1C
chr8	115259913	115260357	MER4A1	+	LTR/ERV1	MER4A1	27.9952	0.631202	-44.3522	1.04075e-07	Yes	630727	ENSG00000253207	RP11-67H2.1
chr11	73485427	73486985	SVA_C	+	Retroposon/SVA	SVA_C	30.7191	0.631611	-48.6361	1.04204e-07	Yes	-11377	ENSG00000175581	MRPL48
chr12	93399952	93400009	L2b	-	LINE/L2	L2b	0.537914	32.6766	60.747	1.04204e-07	Yes	-76846	ENSG00000102189	EEA1
chr15	25271938	25272423	L2	-	LINE/L2	L2	1.05419	44.8854	42.5783	1.04204e-07	Yes	26516	ENSG00000214265	RP11-701H24.9
chr15	25364768	25365296	L1ME3G	-	LINE/L1	L1ME3G	112.907	1324.32	11.7293	1.04204e-07	Yes	119346	ENSG00000214265	RP11-701H24.9
chr19	21625784	21627216	SVA_B	-	Retroposon/SVA	SVA_B	69.1946	1.0729	-64.4933	1.04204e-07	Yes	0	ENSG00000269237	CTD-2561J22.3
chrX	124515846	124516256	MSTB	-	LTR/ERVL-MaLR	MSTB	0.638411	17.3702	27.2086	1.04204e-07	Yes	-418181	ENSG00000009694	TENM1
chr14	96390814	96391150	THE1B	-	LTR/ERVL-MaLR	THE1B	14.4441	509.97	35.3064	1.04262e-07	Yes	-114512	ENSG00000227051	C14orf132
chr7	139136397	139136509	MIRb	+	SINE/MIR	MIRb	803.193	34.6277	-23.1951	1.04262e-07	Yes	928	ENSG00000188883	KLRG2
chr22	22237064	22237229	AluJb	-	SINE/Alu	AluJb	15.0818	0.503804	-29.9357	1.04412e-07	Yes	-15095	ENSG00000100030	MAPK1
chr9	125818130	125818487	L1MC3	-	LINE/L1	L1MC3	19.8532	0.503804	-39.4066	1.04808e-07	Yes	0	ENSG00000011454	RABGAP1
chr7	131194523	131194754	MIRb	-	SINE/MIR	MIRb	0.669943	32.8537	49.0395	1.05877e-07	Yes	0	ENSG00000128567	PODXL
chr1	50850058	50850180	FLAM_A	-	SINE/Alu	FLAM_A	13.2273	0.503804	-26.2549	1.06405e-07	Yes	33043	ENSG00000142700	DMRTA2
chr11	105365104	105365555	MLT1C	-	LTR/ERVL-MaLR	MLT1C	12.2314	0.503804	-24.278	1.06405e-07	Yes	-115167	ENSG00000152578	GRIA4
chr3	3893019	3893236	MIRb	-	SINE/MIR	MIRb	0.540543	12.682	23.4616	1.06405e-07	Yes	0	ENSG00000144455	SUMF1
chrX	113300778	113301087	AluSx1	-	SINE/Alu	AluSx1	1.02814	66.9068	65.0756	1.06405e-07	Yes	-517465	ENSG00000147246	HTR2C
chr6	74098369	74098469	MIRb	+	SINE/MIR	MIRb	55.2602	1.4871	-37.1596	1.06761e-07	Yes	0	ENSG00000203907	OOEP
chr5	43521213	43521518	AluY	-	SINE/Alu	AluY	21.4235	0.503804	-42.5234	1.06851e-07	Yes	4852	ENSG00000172239	PAIP1
chr5	173135539	173135833	AluSz	+	SINE/Alu	AluSz	0.542094	14.2227	26.2366	1.07368e-07	Yes	-91877	ENSG00000145919	BOD1
chr11	82845403	82845720	AluSg7	+	SINE/Alu	AluSg7	17.4219	0.630499	-27.6319	1.07479e-07	Yes	-22311	ENSG00000165494	PCF11
chr20	37276051	37276335	AluSx1	-	SINE/Alu	AluSx1	0.638262	18.8813	29.5824	1.08045e-07	Yes	0	ENSG00000124143	ARHGAP40
chr1	214996418	214997735	L1PA17	-	LINE/L1	L1PA17	17.0102	0.503804	-33.7636	1.08063e-07	Yes	158488	ENSG00000117724	CENPF
chr3	50121078	50123316	SVA_D	-	Retroposon/SVA	SVA_D	173.576	0.680519	-255.064	1.08063e-07	Yes	0	ENSG00000004534	RBM6
chr19	18006465	18006748	AluSx1	+	SINE/Alu	AluSx1	26.3055	0.632479	-41.5911	1.08575e-07	Yes	483	ENSG00000105641	SLC5A5
chr17	10244348	10244667	AluSz	-	SINE/Alu	AluSz	14.375	0.503804	-28.5328	1.09078e-07	Yes	0	ENSG00000006788	MYH13
chr19	5548587	5553223	LTR7Y|HERVH-int|HERVH-int|HERVH-int|HERVH-int|LTR7Y	+	LTR/ERV1	HERVH-int	10294.3	63.2044	-162.873	1.09342e-07	Yes	33788	ENSG00000130254	SAFB2
chr5	132318084	132319679	SVA_D	-	Retroposon/SVA	SVA_D	40.6888	0.503804	-80.7631	1.0978e-07	Yes	12999	ENSG00000155329	ZCCHC10
chr1	223197214	223197373	MER5A1	+	DNA/hAT-Charlie	MER5A1	0.856996	52.4641	61.2186	1.10209e-07	Yes	17878	ENSG00000154309	DISP1
chr11	61415459	61415766	AluSz	+	SINE/Alu	AluSz	67.1723	0.632479	-106.205	1.1024e-07	Yes	-32140	ENSG00000134780	DAGLA
chr14	77200363	77201857	SVA_C	-	Retroposon/SVA	SVA_C	13.6667	0.503804	-27.1269	1.10555e-07	Yes	-26676	ENSG00000071246	VASH1
chr7	84853510	84853695	MIR3	-	SINE/MIR	MIR3	29.6742	0.775234	-38.2777	1.10555e-07	Yes	-37340	ENSG00000153993	SEMA3D
chr1	112142127	112142376	MER21B	-	LTR/ERVL	MER21B	351.744	1.85141	-189.987	1.10586e-07	Yes	0	ENSG00000116473	RAP1A
chr5	87911038	87912636	SVA_C	+	Retroposon/SVA	SVA_C	18.3489	0.503804	-36.4207	1.10675e-07	Yes	101340	ENSG00000081189	MEF2C
chrX	124522394	124522684	LTR29	-	LTR/ERV1	LTR29	1.21688	118.225	97.1544	1.10846e-07	Yes	-424729	ENSG00000009694	TENM1
chr1	223192118	223192253	MER3	+	DNA/hAT-Charlie	MER3	0.676251	47.2183	69.8236	1.1146e-07	Yes	12782	ENSG00000154309	DISP1
chr7	138241503	138250894	LTR4|HERV3-int|LTR4	-	LTR/ERV1	HERV3-int	1.21157	111.096	91.6959	1.11482e-07	Yes	0	ENSG00000122779	TRIM24
chr4	34142576	34142875	AluSc	+	SINE/Alu	AluSc	16.7739	0.503804	-33.2944	1.11591e-07	Yes	1806969	ENSG00000047365	ARAP2
chr22	31371218	31371397	Charlie15a	-	DNA/hAT-Charlie	Charlie15a	6.04469	151.597	25.0794	1.12029e-07	Yes	-6935	ENSG00000133422	MORC2
chrX	122906433	122906735	AluY	+	SINE/Alu	AluY	16.8107	0.619025	-27.1568	1.12702e-07	Yes	-39528	ENSG00000125676	THOC2
chr13	52338450	52338664	L2b	-	LINE/L2	L2b	1.75149	66.9494	38.2243	1.12962e-07	Yes	2280	ENSG00000139668	WDFY2
chr15	40974185	40974271	L1M1	-	LINE/L1	L1M1	29.7742	0.503804	-59.0987	1.12975e-07	Yes	-12702	ENSG00000051180	RAD51
chr1	111776828	111777282	MER31B	-	LTR/ERV1	MER31B	13.9459	0.503804	-27.6812	1.13778e-07	Yes	0	ENSG00000064886	CHI3L2
chr14	100649024	100649245	AluSz	+	SINE/Alu	AluSz	13.1414	0.503804	-26.0844	1.13778e-07	Yes	-22525	ENSG00000168350	DEGS2
chr11	131170588	131170778	L2a	+	LINE/L2	L2a	0.801256	74.9074	93.4875	1.13852e-07	Yes	-69596	ENSG00000182667	NTM
chr3	109136568	109136689	FLAM_A	-	SINE/Alu	FLAM_A	25.4701	0.632586	-40.2635	1.14037e-07	Yes	-80150	ENSG00000121570	DPPA4
chr21	45669175	45669889	MER49	+	LTR/ERV1	MER49	151.365	1.59252	-95.0476	1.1414e-07	Yes	0	ENSG00000142182	DNMT3L
chr6	73913638	73914330	MER21B	-	LTR/ERVL	MER21B	28.9757	0.503804	-57.5138	1.14271e-07	Yes	5065	ENSG00000185760	KCNQ5
chr6	4345757	4346191	MLT1F	-	LTR/ERVL-MaLR	MLT1F	29.0517	0.503804	-57.6647	1.14482e-07	Yes	-209927	ENSG00000198721	ECI2
chr19	54605304	54605601	AluY	-	SINE/Alu	AluY	75.2075	1.23003	-61.1429	1.14641e-07	Yes	0	ENSG00000170909	OSCAR
chr3	51345649	51347024	SVA_D	-	Retroposon/SVA	SVA_D	25.1405	0.504878	-49.7952	1.14641e-07	Yes	0	ENSG00000088538	DOCK3
chr8	48054460	48055203	L1PA16	+	LINE/L1	L1PA16	17.5081	0.503804	-34.7519	1.14641e-07	Yes	-117965	ENSG00000164808	SPIDR
chrX	53104055	53104747	L2a	+	LINE/L2	L2a	1.62799	52.9376	32.5173	1.14641e-07	Yes	0	ENSG00000184194	GPR173
chr1	223189501	223189661	MLT1O	-	LTR/ERVL-MaLR	MLT1O	0.958263	84.2048	87.8724	1.14827e-07	Yes	10165	ENSG00000154309	DISP1
chr8	7993985	7994189	L2b	-	LINE/L2	L2b	0.542548	17.587	32.4155	1.14829e-07	Yes	51970	ENSG00000268955	RP11-556O5.6
chr1	26245476	26245783	AluY	+	SINE/Alu	AluY	37.7535	0.772901	-48.8464	1.14942e-07	Yes	-11995	ENSG00000117632	STMN1
chr1	31648617	31650508	SVA_D	+	Retroposon/SVA	SVA_D	76.9851	0.968346	-79.5017	1.14942e-07	Yes	2085	ENSG00000084628	NKAIN1
chr15	42441344	42441715	MLT1B	+	LTR/ERVL-MaLR	MLT1B	16.089	0.503804	-31.9351	1.14942e-07	Yes	0	ENSG00000168907	PLA2G4F
chr16	31188357	31188732	L2c	+	LINE/L2	L2c	23.9105	0.631195	-37.8814	1.14942e-07	Yes	-2700	ENSG00000089280	FUS
chr19	51911246	51911542	AluSx1	-	SINE/Alu	AluSx1	0.627464	16.6866	26.5937	1.14942e-07	Yes	1734	ENSG00000142512	SIGLEC10
chr3	40580015	40581111	Tigger1	+	DNA/TcMar-Tigger	Tigger1	5.70371	138.327	24.2522	1.14942e-07	Yes	0	ENSG00000172888	ZNF621
chr6	158729033	158730974	SVA_D	-	Retroposon/SVA	SVA_D	20.6567	0.630499	-32.7624	1.14942e-07	Yes	-2719	ENSG00000130338	TULP4
chrX	18851890	18852226	MER101-int	+	LTR/ERV1	MER101-int	39.3202	0.503804	-78.0466	1.14942e-07	Yes	5852	ENSG00000086717	PPEF1
chrX	71370732	71370876	MER58C	-	DNA/hAT-Charlie	MER58C	0.537914	11.4825	21.3464	1.15259e-07	Yes	7309	ENSG00000204131	NHSL2
chr1	13654013	13655327	SVA_E	+	Retroposon/SVA	SVA_E	32.9027	0.788859	-41.7093	1.15314e-07	Yes	5026	ENSG00000157358	NA
chr5	150366455	150373252	LTR46-int|LTR5B|LTR46-int|LTR46-int|LTR46-int|LTR46-int|LTR46	-	LTR/ERV1	LTR46-int	15.1577	0.503804	-30.0864	1.16069e-07	Yes	-26873	ENSG00000211445	GPX3
chr9	102901943	102902222	AluJb	-	SINE/Alu	AluJb	0.537914	15.6398	29.075	1.16218e-07	Yes	0	ENSG00000119509	INVS
chr20	52471952	52472263	AluSx	-	SINE/Alu	AluSx	86.8458	0.503804	-172.38	1.1755e-07	Yes	81054	ENSG00000064787	BCAS1
chr20	37252568	37252620	L2a	+	LINE/L2	L2a	0.538732	15.5116	28.7928	1.18409e-07	Yes	0	ENSG00000124143	ARHGAP40
chr10	98699440	98699729	AluSc8	+	SINE/Alu	AluSc8	12.6274	0.503804	-25.0642	1.18556e-07	Yes	0	ENSG00000196233	LCOR
chr1	1413058	1413383	AluSp	-	SINE/Alu	AluSp	473.43	74.5661	-6.34914	1.18678e-07	Yes	0	ENSG00000160072	ATAD3B
chr4	182894396	182894610	L2a	-	LINE/L2	L2a	0.537914	17.0682	31.7304	1.18678e-07	Yes	-170531	ENSG00000218336	TENM3
chr15	89445487	89445573	MIRb	-	SINE/MIR	MIRb	2.83344	164.038	57.8935	1.1875e-07	Yes	0	ENSG00000140545	MFGE8
chr17	2237220	2237625	L2d	+	LINE/L2	L2d	0.627518	17.4252	27.7684	1.1875e-07	Yes	0	ENSG00000167721	TSR1
chr20	374261	374662	L1MC4a	-	LINE/L1	L1MC4a	26.4198	0.504878	-52.3292	1.1875e-07	Yes	0	ENSG00000101255	TRIB3
chr3	1282421	1286776	LTR7Y|HERVH-int|HERVH-int|HERVH-int|HERVH-int|HERVH-int|LTR7Y	-	LTR/ERV1	HERVH-int	314.583	16.4391	-19.1363	1.18783e-07	Yes	0	ENSG00000134115	CNTN6
chr19	51907813	51908170	MLT1A1	-	LTR/ERVL-MaLR	MLT1A1	0.639099	17.9296	28.0545	1.18855e-07	Yes	5106	ENSG00000142512	SIGLEC10
chr8	141531845	141531944	X12_DNA	+	DNA/TcMar-Tigger	X12_DNA	6.07589	112.775	18.5611	1.18855e-07	Yes	4610	ENSG00000104472	CHRAC1
chr7	128459601	128459759	MIR	-	SINE/MIR	MIR	0.653167	18.9909	29.0751	1.18949e-07	Yes	0	ENSG00000128596	CCDC136
chr6	33928676	33928753	LTR16C	+	LTR/ERVL	LTR16C	16.7956	0.503804	-33.3375	1.18971e-07	Yes	60876	ENSG00000124493	GRM4
chr5	12490324	12494592	LTR7Y|HERVH-int|HERVH-int|HERVH-int|HERVH-int|LTR7Y	+	LTR/ERV1	HERVH-int	784.908	35.3099	-22.2292	1.19027e-07	Yes	-586170	ENSG00000169862	CTNND2
chrX	100419873	100420834	L2a	-	LINE/L2	L2a	6.04038	93.0196	15.3996	1.19027e-07	Yes	1204	ENSG00000102384	CENPI
chr17	20901376	20902189	HERVL-int|HERVL-int	+	LTR/ERVL	HERVL-int	0.761971	20.514	26.9223	1.19281e-07	Yes	722	ENSG00000124422	USP22
chr1	207859991	207860077	L1MB7	-	LINE/L1	L1MB7	42.3961	0.631195	-67.168	1.19398e-07	Yes	0	ENSG00000197721	CR1L
chr5	148741201	148741490	AluSp	-	SINE/Alu	AluSp	0.792157	23.199	29.2859	1.20194e-07	Yes	0	ENSG00000145882	PCYOX1L
chr2	201339945	201340413	MER4A1	-	LTR/ERV1	MER4A1	0.540873	15.2298	28.1579	1.21511e-07	Yes	0	ENSG00000196141	SPATS2L
chr1	44602678	44602973	AluJo	-	SINE/Alu	AluJo	12.8364	0.503804	-25.4789	1.2174e-07	Yes	1867	ENSG00000171872	KLF17
chr2	201547372	201549498	SVA_E	-	Retroposon/SVA	SVA_E	58.4768	0.618914	-94.4829	1.21764e-07	Yes	5586	ENSG00000138356	AOX1
chr15	42432212	42432311	Charlie4z	+	DNA/hAT-Charlie	Charlie4z	17.2702	0.503804	-34.2795	1.21856e-07	Yes	1022	ENSG00000168907	PLA2G4F
chr20	37257348	37257522	MIRb	+	SINE/MIR	MIRb	0.62954	48.2033	76.5691	1.21856e-07	Yes	0	ENSG00000124143	ARHGAP40
chr19	22148919	22150244	L1PA17	-	LINE/L1	L1PA17	18.7987	0.503804	-37.3136	1.22455e-07	Yes	0	ENSG00000160321	ZNF208
chr15	63397319	63398009	LTR12_	-	LTR/ERV1	LTR12_	29.0304	0.503804	-57.6223	1.22504e-07	Yes	-15991	ENSG00000103642	LACTB
chr19	58414347	58415834	HERVK14-int|LTR14B	+	LTR/ERVK	HERVK14-int	5.17208	82.8184	16.0126	1.22636e-07	Yes	0	ENSG00000269476	CTD-2583A14.9
chr16	5248498	5248790	MLT1O	+	LTR/ERVL-MaLR	MLT1O	43.6077	0.503804	-86.5568	1.22871e-07	Yes	-100690	ENSG00000118894	EEF2KMT
chr8	8004816	8005262	MER4A1	-	LTR/ERV1	MER4A1	0.541563	14.6228	27.001	1.22871e-07	Yes	40897	ENSG00000268955	RP11-556O5.6
chr12	30867111	30867416	AluJr	-	SINE/Alu	AluJr	0.639746	20.2788	31.6982	1.22975e-07	Yes	0	ENSG00000110888	CAPRIN2
chr2	202148007	202149437	SVA_E	-	Retroposon/SVA	SVA_E	53.0717	0.791468	-67.0548	1.22975e-07	Yes	0	ENSG00000064012	CASP8
chr7	4620517	4622001	Ricksha_c	-	DNA/MULE-MuDR	Ricksha_c	129.451	0.876479	-147.695	1.23166e-07	Yes	-61388	ENSG00000164916	FOXK1
chr11	61413097	61413177	MIRb	-	SINE/MIR	MIRb	65.8792	0.503804	-130.764	1.23374e-07	Yes	-34729	ENSG00000134780	DAGLA
chr12	104037585	104038308	SVA_D	+	Retroposon/SVA	SVA_D	22.4372	0.503804	-44.5356	1.23374e-07	Yes	0	ENSG00000136011	STAB2
chr2	95885053	95886352	L1MDa	-	LINE/L1	L1MDa	4.45182	60.8216	13.6622	1.23374e-07	Yes	34989	ENSG00000163067	NA
chr1	146989266	146989967	LTR12_	-	LTR/ERV1	LTR12_	225.906	1.97684	-114.277	1.23553e-07	Yes	-23216	ENSG00000116128	BCL9
chr10	96368394	96368692	AluJr	-	SINE/Alu	AluJr	0.741276	21.6308	29.1805	1.23553e-07	Yes	0	ENSG00000119969	HELLS
chr9	76700499	76706352	LTR7|HERVH-int|HERVH-int|HERVH-int|HERVH-int|HERVH-int|HERVH-int|LTR7	+	LTR/ERV1	HERVH-int	241.564	2279.95	9.4383	1.23757e-07	Yes	-405930	ENSG00000198963	RORB
chr6	144172714	144178208	L1PA7	-	LINE/L1	L1PA7	2.20857	49.0792	22.2221	1.24968e-07	Yes	0	ENSG00000135521	LTV1
chr9	99792719	99793170	MER9a3	-	LTR/ERVK	MER9a3	0.924378	49.5652	53.6201	1.25462e-07	Yes	1771	ENSG00000136943	CTSV
chr4	3539154	3539468	AluSz	+	SINE/Alu	AluSz	56.337	0.503804	-111.823	1.25485e-07	Yes	-4869	ENSG00000163956	LRPAP1
chr20	34634933	34635221	AluSc	-	SINE/Alu	AluSc	33.7526	626.723	18.5681	1.2558e-07	Yes	16312	ENSG00000149646	CNBD2
chr8	30103155	30103423	AluSq2	-	SINE/Alu	AluSq2	14.5075	0.503804	-28.7959	1.25608e-07	Yes	62000	ENSG00000104671	DCTN6
chr19	14251142	14251446	AluSc8	+	SINE/Alu	AluSc8	45.3119	0.680519	-66.5843	1.26928e-07	Yes	-3375	ENSG00000105011	ASF1B
chr3	179115532	179115816	AluSg7	-	SINE/Alu	AluSg7	1.58007	75.6041	47.8486	1.26928e-07	Yes	1175	ENSG00000114450	GNB4
chr5	118456963	118459059	SVA_D	-	Retroposon/SVA	SVA_D	18.0712	0.503804	-35.8695	1.26928e-07	Yes	0	ENSG00000172869	DMXL1
chr1	173766384	173767032	L1MC5a	-	LINE/L1	L1MC5a	1.541	36.4801	23.6729	1.27129e-07	Yes	1657	ENSG00000120334	CENPL
chr20	37256953	37257245	AluYk3	-	SINE/Alu	AluYk3	0.721196	47.7469	66.2052	1.27192e-07	Yes	0	ENSG00000124143	ARHGAP40
chr19	6496887	6497035	AluJr	+	SINE/Alu	AluJr	20.4313	0.632586	-32.298	1.28342e-07	Yes	0	ENSG00000104833	TUBB4A
chr1	114701023	114701261	MIRb	+	SINE/MIR	MIRb	0.971397	28.9463	29.7986	1.28396e-07	Yes	-4483	ENSG00000134207	SYT6
chr19	41155198	41155494	AluSz6	+	SINE/Alu	AluSz6	25.355	0.503804	-50.3271	1.29367e-07	Yes	17103	ENSG00000105245	NUMBL
chr1	226301041	226301350	AluSx	+	SINE/Alu	AluSx	21.6117	0.630499	-34.2772	1.29634e-07	Yes	31031	ENSG00000182827	ACBD3
chr6	161309269	161310705	MER4-int|MER4-int|MER4A1	+	LTR/ERV1	MER4-int	1.34682	102.514	76.116	1.2986e-07	Yes	-102055	ENSG00000085511	MAP3K4
chr12	10285828	10285934	MER39	+	LTR/ERV1	MER39	12.2907	0.503804	-24.3958	1.30136e-07	Yes	-2972	ENSG00000172243	CLEC7A
chr2	184017625	184019883	THE1A|THE1A-int|THE1A	-	LTR/ERVL-MaLR	THE1A-int	0.537569	14.0566	26.1485	1.31006e-07	Yes	0	ENSG00000163002	NUP35
chr11	121180996	121181164	MLT1A1	+	LTR/ERVL-MaLR	MLT1A1	0.620305	16.0829	25.9274	1.31009e-07	Yes	1594	ENSG00000109929	SC5D
chr7	26303167	26303375	L2c	+	LINE/L2	L2c	18.6076	0.503804	-36.9342	1.31009e-07	Yes	-28167	ENSG00000086300	SNX10
chr5	146778181	146778550	MLT1I	+	LTR/ERVL-MaLR	MLT1I	0.542021	23.3698	43.1161	1.31659e-07	Yes	0	ENSG00000113657	DPYSL3
chr6	49525149	49525597	MER67D	+	LTR/ERV1	MER67D	0.641504	19.1673	29.8787	1.32549e-07	Yes	0	ENSG00000197261	C6orf141
chr2	38639211	38639870	LTR8	+	LTR/ERV1	LTR8	94.0262	0.790929	-118.881	1.32607e-07	Yes	-34785	ENSG00000119787	ATL2
chr4	3538610	3539016	MER57A-int|MER57A-int	-	LTR/ERV1	MER57A-int	38.8334	0.789774	-49.1703	1.32607e-07	Yes	-4325	ENSG00000163956	LRPAP1
chr1	114671177	114672133	L2a	+	LINE/L2	L2a	0.629994	18.5632	29.4657	1.32759e-07	Yes	0	ENSG00000134207	SYT6
chr1	226300649	226300778	L1M4a2	-	LINE/L1	L1M4a2	16.5852	0.631195	-26.2759	1.32776e-07	Yes	31603	ENSG00000182827	ACBD3
chr7	7761390	7767655	MLT2A2|HERVL-int|HERVL-int|MLT2A2	+	LTR/ERVL	HERVL-int	2.53262	84.8099	33.487	1.32776e-07	Yes	0	ENSG00000219545	UMAD1
chr8	142211648	142213293	SVA_D	-	Retroposon/SVA	SVA_D	171.034	2.87471	-59.4961	1.32776e-07	Yes	3973	ENSG00000022567	SLC45A4
chrX	124517027	124517530	L1MA6	-	LINE/L1	L1MA6	0.642645	28.112	43.7442	1.3281e-07	Yes	-419362	ENSG00000009694	TENM1
chr1	144604624	144605663	MLT1E3|MLT1E3-int	-	LTR/ERVL-MaLR	MLT1E3-int	259.209	46.1391	-5.61798	1.33453e-07	Yes	83567	ENSG00000231360	NA
chr8	142208317	142208629	L1MEc	+	LINE/L1	L1MEc	29.7352	0.701025	-42.4168	1.33453e-07	Yes	2411	ENSG00000105339	DENND3
chr1	43160556	43160694	X12_DNA	+	DNA/TcMar-Tigger	X12_DNA	0.54156	15.5903	28.7878	1.33569e-07	Yes	0	ENSG00000065978	YBX1
chr1	217696518	217698243	SVA_D	-	Retroposon/SVA	SVA_D	87.466	0.87878	-99.5312	1.33569e-07	Yes	0	ENSG00000092978	GPATCH2
chr21	18002932	18003371	LTR89	-	LTR/ERVL?	LTR89	22.8815	0.503804	-45.4175	1.33569e-07	Yes	750556	ENSG00000155313	USP25
chr2	26131030	26131340	AluSz6	+	SINE/Alu	AluSz6	16.277	0.503804	-32.3082	1.33825e-07	Yes	18132	ENSG00000084731	KIF3C
chr15	25277280	25277477	MER20	-	DNA/hAT-Charlie	MER20	1.09133	44.5941	40.8621	1.34378e-07	Yes	31858	ENSG00000214265	RP11-701H24.9
chr7	121713629	121714148	L1MB8	-	LINE/L1	L1MB8	13.7203	160.299	11.6833	1.34469e-07	Yes	1554	ENSG00000008311	AASS
chr1	112142377	112142806	MSTB	+	LTR/ERVL-MaLR	MSTB	426.794	1.26574	-337.19	1.34511e-07	Yes	0	ENSG00000116473	RAP1A
chr6	160867369	160867719	THE1C	-	LTR/ERVL-MaLR	THE1C	0.537914	14.574	27.0935	1.34662e-07	Yes	0	ENSG00000146477	SLC22A3
chr5	142091000	142091713	LTR66	+	LTR/ERVL	LTR66	0.541912	15.6335	28.8487	1.35242e-07	Yes	-13384	ENSG00000113578	FGF1
chrX	70557045	70557340	AluSz	-	SINE/Alu	AluSz	28.3315	0.790929	-35.8206	1.35359e-07	Yes	-28775	ENSG00000147133	TAF1
chr17	16000160	16000394	L1MB3	+	LINE/L1	L1MB3	24.0275	0.631195	-38.0667	1.35566e-07	Yes	0	ENSG00000141027	NCOR1
chr9	99879568	99879687	L1MB3	-	LINE/L1	L1MB3	1.02911	37.0966	36.0471	1.35886e-07	Yes	-77644	ENSG00000136943	CTSV
chr1	44602150	44602404	MER70A	-	LTR/ERVL	MER70A	12.8005	0.503804	-25.4077	1.36961e-07	Yes	1339	ENSG00000171872	KLF17
chr1	50849848	50850014	L1MA9	-	LINE/L1	L1MA9	17.9144	0.503804	-35.5582	1.36961e-07	Yes	33209	ENSG00000142700	DMRTA2
chr19	22963213	22963510	AluSp	+	SINE/Alu	AluSp	14.8876	0.503804	-29.5504	1.36961e-07	Yes	0	ENSG00000213973	ZNF99
chr1	154318056	154318155	L2b	+	LINE/L2	L2b	84.3864	5.56244	-15.1708	1.38164e-07	Yes	0	ENSG00000143515	ATP8B2
chr19	41153273	41155109	SVA_D	-	Retroposon/SVA	SVA_D	179.001	0.701025	-255.341	1.38732e-07	Yes	17488	ENSG00000105245	NUMBL
chr9	99879161	99879466	L1ME4a	-	LINE/L1	L1ME4a	1.67611	66.3938	39.6118	1.39301e-07	Yes	-77237	ENSG00000136943	CTSV
chr1	150755078	150755371	AluSx	+	SINE/Alu	AluSx	24.5513	0.503804	-48.7318	1.39304e-07	Yes	13314	ENSG00000143387	CTSK
chr8	38309875	38310180	AluJr	-	SINE/Alu	AluJr	0.545274	14.1544	25.9583	1.39416e-07	Yes	0	ENSG00000077782	FGFR1
chr10	53782682	53783871	L1PA7	-	LINE/L1	L1PA7	0.538732	11.6005	21.533	1.39733e-07	Yes	0	ENSG00000185532	PRKG1
chr6	161310765	161311393	LTR62	+	LTR/ERVL	LTR62	1.31442	68.9119	52.4275	1.39733e-07	Yes	-101367	ENSG00000085511	MAP3K4
chr11	82843633	82845216	SVA_C	+	Retroposon/SVA	SVA_C	57.9313	1.09854	-52.735	1.4011e-07	Yes	-22815	ENSG00000165494	PCF11
chr13	43441294	43441427	BLACKJACK	+	DNA/hAT-Blackjack	BLACKJACK	3.93267	136.838	34.7952	1.40611e-07	Yes	19098	ENSG00000133106	EPSTI1
chr19	58563476	58563597	MER45A	+	DNA/hAT-Tip100	MER45A	23.7342	0.503804	-47.11	1.41209e-07	Yes	0	ENSG00000152467	ZSCAN1
chr19	6657436	6657902	HERVS71-int	-	LTR/ERV1	HERVS71-int	0.783716	31.8198	40.6012	1.4232e-07	Yes	5247	ENSG00000125735	TNFSF14
chr3	176038199	176039188	L1PA16	+	LINE/L1	L1PA16	0.717034	31.9935	44.6192	1.42773e-07	Yes	514772	ENSG00000177694	NAALADL2
chr5	149048127	149048535	MER57A-int|MER57A-int	-	LTR/ERV1	MER57A-int	12.8924	0.503804	-25.5902	1.42773e-07	Yes	33597	ENSG00000183111	ARHGEF37
chr8	47918103	47918246	AluSp	+	SINE/Alu	AluSp	19.4054	0.503804	-38.5178	1.42909e-07	Yes	-254922	ENSG00000164808	SPIDR
chr10	17053187	17060974	LTR12|HERV9-int|LTR12	-	LTR/ERV1	HERV9-int	0.542144	25.5299	47.0906	1.43209e-07	Yes	0	ENSG00000107611	CUBN
chr19	359943	360070	MIR	+	SINE/MIR	MIR	31.5531	0.631195	-49.9895	1.43308e-07	Yes	1681	ENSG00000105549	THEG
chr11	130240243	130240766	MLT1K	-	LTR/ERVL-MaLR	MLT1K	30.4566	0.619025	-49.201	1.43541e-07	Yes	34055	ENSG00000134917	ADAMTS8
chr20	8624404	8625969	SVA_D	+	Retroposon/SVA	SVA_D	12.1824	0.503804	-24.1808	1.43641e-07	Yes	0	ENSG00000182621	PLCB1
chr12	105401335	105407760	L1PA7	-	LINE/L1	L1PA7	2.16123	151.584	70.1377	1.43654e-07	Yes	0	ENSG00000151131	C12orf45
chr15	25359080	25359446	L1M4a1	+	LINE/L1	L1M4a1	1.27067	45.6623	35.9356	1.4368e-07	Yes	113658	ENSG00000214265	RP11-701H24.9
chr8	138412266	138417578	L1PA13	+	LINE/L1	L1PA13	0.718761	44.1838	61.4722	1.43743e-07	Yes	724689	ENSG00000147724	FAM135B
chrX	103004960	103005301	MLT1A1	-	LTR/ERVL-MaLR	MLT1A1	2.46596	92.2786	37.4209	1.43743e-07	Yes	-21378	ENSG00000188828	GLRA4
chr5	133818116	133818423	AluY	-	SINE/Alu	AluY	14.5179	0.503804	-28.8165	1.44058e-07	Yes	-41581	ENSG00000043143	JADE2
chr10	121019922	121021456	SVA_D	-	Retroposon/SVA	SVA_D	28.1445	0.504878	-55.7453	1.44456e-07	Yes	0	ENSG00000198873	GRK5
chr13	52669997	52672329	MSTA|MSTA-int|MSTA	+	LTR/ERVL-MaLR	MSTA-int	54.0387	0.877314	-61.5956	1.45546e-07	Yes	0	ENSG00000197168	NEK5
chr8	6666821	6667109	AluSz	-	SINE/Alu	AluSz	0.624014	16.4604	26.3782	1.46643e-07	Yes	49638	ENSG00000155189	AGPAT5
chr19	54252075	54252379	AluY	-	SINE/Alu	AluY	12.3771	0.503804	-24.5673	1.46795e-07	Yes	44479	ENSG00000142405	NLRP12
chr7	806270	806311	Alu	+	SINE/Alu	Alu	46.7174	0.986057	-47.378	1.46795e-07	Yes	0	ENSG00000164818	DNAAF5
chr17	61795938	61796411	L2a	+	LINE/L2	L2a	0.646321	16.4944	25.5204	1.46857e-07	Yes	0	ENSG00000266173	STRADA
chr3	190192546	190192948	MER57A-int|MER57A-int	+	LTR/ERV1	MER57A-int	19.5421	0.631195	-30.9605	1.46857e-07	Yes	-24882	ENSG00000198398	TMEM207
chr5	81278385	81280235	SVA_D	-	Retroposon/SVA	SVA_D	137.196	0.936291	-146.532	1.46857e-07	Yes	0	ENSG00000152348	ATG10
chr14	96391151	96391342	MamTip2	+	DNA/hAT-Tip100	MamTip2	9.49832	294.039	30.957	1.47351e-07	Yes	-114320	ENSG00000227051	C14orf132
chr4	73976074	73976182	FLAM_A	-	SINE/Alu	FLAM_A	41.2532	0.875042	-47.1442	1.48783e-07	Yes	0	ENSG00000132466	ANKRD17
chrX	16173197	16173500	AluSp	-	SINE/Alu	AluSp	0.537914	19.2096	35.7113	1.48783e-07	Yes	2054	ENSG00000126010	GRPR
chr3	42624616	42625045	L2c	-	LINE/L2	L2c	1.15544	34.7946	30.1138	1.49478e-07	Yes	0	ENSG00000093183	SEC22C
chr17	1143497	1144030	LTR8	+	LTR/ERV1	LTR8	16.7629	0.503804	-33.2726	1.49896e-07	Yes	-11183	ENSG00000159842	ABR
chr1	223224090	223224374	AluJr	-	SINE/Alu	AluJr	0.537977	14.2313	26.4533	1.51065e-07	Yes	44754	ENSG00000154309	DISP1
chr13	21948991	21949288	AluSz	+	SINE/Alu	AluSz	9.50299	101.4	10.6703	1.51381e-07	Yes	976	ENSG00000180776	ZDHHC20
chr4	9099643	9107978	HERVE-int|LTR2C	+	LTR/ERV1	HERVE-int	0.715427	19.5831	27.3726	1.51381e-07	Yes	-64158	ENSG00000229924	FAM90A26
chr19	371833	372051	Kanga1c	+	DNA/TcMar-Tc2	Kanga1c	51.4867	0.503804	-102.196	1.51765e-07	Yes	0	ENSG00000105549	THEG
chr22	41690028	41691719	SVA_D	+	Retroposon/SVA	SVA_D	44.0864	0.631256	-69.8392	1.52357e-07	Yes	-4343	ENSG00000269104	NA
chr1	144603414	144604386	LTR5_Hs	+	LTR/ERVK	LTR5_Hs	233.448	30.8297	-7.57218	1.52667e-07	Yes	82357	ENSG00000231360	NA
chr3	18510533	18511054	LTR81	-	LTR/Gypsy	LTR81	0.683223	20.0162	29.2966	1.52872e-07	Yes	-23454	ENSG00000182568	SATB1
chr1	223191490	223191632	MIRb	+	SINE/MIR	MIRb	0.77662	72.1697	92.928	1.53166e-07	Yes	12154	ENSG00000154309	DISP1
chr14	38671087	38671426	L2a	+	LINE/L2	L2a	1.11059	85.4047	76.9003	1.53166e-07	Yes	-5779	ENSG00000139874	SSTR1
chr2	201341198	201341973	LTR1D1	-	LTR/ERV1	LTR1D1	0.540621	19.9675	36.9344	1.53166e-07	Yes	0	ENSG00000196141	SPATS2L
chr5	166719675	166720034	L2b	-	LINE/L2	L2b	0.537977	31.7006	58.9255	1.53166e-07	Yes	0	ENSG00000145934	TENM2
chrX	16594840	16597709	MER4A1|MER4-int|MER4-int|MER4-int|MER4-int|MER4-int	+	LTR/ERV1	MER4-int	0.63814	86.6948	135.855	1.53229e-07	Yes	8418	ENSG00000047230	CTPS2
chr8	94050801	94052455	SVA_D	+	Retroposon/SVA	SVA_D	13.4565	0.503804	-26.7098	1.53279e-07	Yes	-20901	ENSG00000205133	TRIQK
chrX	107403343	107403602	MIR	-	SINE/MIR	MIR	0.638411	16.421	25.7217	1.53608e-07	Yes	0	ENSG00000197565	COL4A6
chr16	24584812	24587131	SVA_C	-	Retroposon/SVA	SVA_C	17.5495	0.619025	-28.3501	1.53987e-07	Yes	629	ENSG00000122257	RBBP6
chr1	232262248	232262717	MER4A1	-	LTR/ERV1	MER4A1	0.634392	17.7447	27.9712	1.54017e-07	Yes	85231	ENSG00000162946	DISC1
chr11	71890733	71890859	L1MC5a	-	LINE/L1	L1MC5a	148.667	0.503804	-295.089	1.54053e-07	Yes	-9744	ENSG00000110195	FOLR1
chr2	170431030	170432685	SVA_D	-	Retroposon/SVA	SVA_D	49.6897	1.18318	-41.9968	1.54053e-07	Yes	-646	ENSG00000138399	FASTKD1
chr5	18548177	18550102	MSTA|MSTA-int|MSTA	-	LTR/ERVL-MaLR	MSTA-int	0.548352	19.7234	35.9686	1.54053e-07	Yes	922959	ENSG00000145526	CDH18
chr19	41155111	41155197	L1M1	+	LINE/L1	L1M1	29.8098	0.503804	-59.1694	1.55097e-07	Yes	17400	ENSG00000105245	NUMBL
chr19	58559751	58559840	FLAM_C	+	SINE/Alu	FLAM_C	19.2954	0.503804	-38.2994	1.56073e-07	Yes	0	ENSG00000152467	ZSCAN1
chr8	30086984	30087374	MLT1J	-	LTR/ERVL-MaLR	MLT1J	13.0966	0.503804	-25.9954	1.56095e-07	Yes	45829	ENSG00000104671	DCTN6
chr14	95230453	95230758	AluSz6	+	SINE/Alu	AluSz6	0.701321	25.2759	36.0404	1.56154e-07	Yes	3796	ENSG00000133937	GSC
chr1	53713640	53713794	MIRb	+	SINE/MIR	MIRb	0.541947	13.3945	24.7155	1.56209e-07	Yes	0	ENSG00000157193	LRP8
chr5	142137043	142138081	L2a	-	LINE/L2	L2a	0.540873	10.8732	20.103	1.56209e-07	Yes	-11869	ENSG00000145819	ARHGAP26
chr1	244980907	244981599	MER41-int|MER41-int	+	LTR/ERV1	MER41-int	86.0577	5.61527	-15.3256	1.56811e-07	Yes	-17026	ENSG00000203667	COX20
chr4	84105778	84108188	SVA_E	-	Retroposon/SVA	SVA_E	19.8405	0.631611	-31.4126	1.57252e-07	Yes	-47551	ENSG00000145287	PLAC8
chr2	99223363	99223736	L2c	+	LINE/L2	L2c	0.749222	22.5615	30.1133	1.57367e-07	Yes	0	ENSG00000183513	COA5
chr1	68832447	68832653	L2	+	LINE/L2	L2	36.9345	0.504878	-73.1553	1.57696e-07	Yes	61853	ENSG00000116745	RPE65
chr16	46901171	46901479	AluSx3	+	SINE/Alu	AluSx3	13.5231	0.503804	-26.8419	1.57696e-07	Yes	-16812	ENSG00000166123	GPT2
chr6	49521355	49521574	MIR	+	SINE/MIR	MIR	0.782433	19.706	25.1856	1.577e-07	Yes	0	ENSG00000197261	C6orf141
chr20	37252626	37253113	MLT1G3	-	LTR/ERVL-MaLR	MLT1G3	0.539548	40.3178	74.7252	1.59477e-07	Yes	0	ENSG00000124143	ARHGAP40
chr2	8012837	8019022	LTR7|HERVH-int|HERVH-int|HERVH-int|HERVH-int|HERVH-int|HERVH-int|LTR7	-	LTR/ERV1	HERVH-int	80.3451	945.026	11.7621	1.59697e-07	Yes	-799954	ENSG00000115738	ID2
chrX	121379931	121380065	LTR16A	-	LTR/ERVL	LTR16A	0.540723	12.2776	22.7059	1.59697e-07	Yes	-937942	ENSG00000125675	GRIA3
chr4	62616646	62616901	MER1B	+	DNA/hAT-Charlie	MER1B	1.04005	66.2677	63.7158	1.60581e-07	Yes	0	ENSG00000150471	ADGRL3
chr1	213156243	213156448	MamTip2b	+	DNA/hAT-Tip100	MamTip2b	0.628889	18.5092	29.4316	1.61034e-07	Yes	0	ENSG00000143494	VASH2
chr1	200998840	200999221	L1ME1	+	LINE/L1	L1ME1	0.541966	13.0944	24.1609	1.62701e-07	Yes	-6013	ENSG00000116852	KIF21B
chr1	213150543	213150683	MIR3	+	SINE/MIR	MIR3	0.646006	16.2865	25.2111	1.62985e-07	Yes	0	ENSG00000143494	VASH2
chr16	34212768	34213046	AluJb	+	SINE/Alu	AluJb	43.7813	0.503804	-86.9014	1.62985e-07	Yes	-43462	ENSG00000179755	CTD-2144E22.5
chr22	45270728	45272750	L1MEf	+	LINE/L1	L1MEf	0.638534	16.1507	25.2934	1.62985e-07	Yes	4293	ENSG00000056487	PHF21B
chr9	90000256	90000565	AluY	+	SINE/Alu	AluY	22.1809	0.772772	-28.703	1.62985e-07	Yes	-111579	ENSG00000196730	DAPK1
chr11	61416900	61417211	AluJr	-	SINE/Alu	AluJr	17.8886	0.503804	-35.507	1.63602e-07	Yes	-30695	ENSG00000134780	DAGLA
chrX	148501634	148503323	SVA_F	+	Retroposon/SVA	SVA_F	16.8853	0.630499	-26.7809	1.64198e-07	Yes	55199	ENSG00000010404	IDS
chr6	151770765	151772353	SVA_D	+	Retroposon/SVA	SVA_D	31.8609	0.775428	-41.0881	1.64604e-07	Yes	0	ENSG00000155906	RMND1
chr1	223190961	223191308	THE1A	-	LTR/ERVL-MaLR	THE1A	0.873828	171.076	195.778	1.65841e-07	Yes	11625	ENSG00000154309	DISP1
chr1	1345187	1346153	LTR5_Hs	+	LTR/ERVK	LTR5_Hs	801.866	229.429	-3.49505	1.66249e-07	Yes	-2495	ENSG00000242485	MRPL20
chr7	2200739	2202237	SVA_B	+	Retroposon/SVA	SVA_B	282.276	1.85767	-151.952	1.67465e-07	Yes	0	ENSG00000002822	MAD1L1
chr11	107792289	107792585	AluJr	+	SINE/Alu	AluJr	14.5993	0.503804	-28.9781	1.67466e-07	Yes	0	ENSG00000110660	SLC35F2
chr2	241740019	241740974	L1MEg	+	LINE/L1	L1MEg	0.537914	18.4104	34.2255	1.67466e-07	Yes	0	ENSG00000130294	KIF1A
chr19	19970348	19970653	AluSc	+	SINE/Alu	AluSc	18.7528	0.503804	-37.2224	1.67741e-07	Yes	-6043	ENSG00000256771	ZNF253
chr19	57005910	57006359	L1MB3	-	LINE/L1	L1MB3	82.8365	0.880037	-94.1285	1.68332e-07	Yes	-12854	ENSG00000196263	ZNF471
chr19	8452002	8452262	LTR54	+	LTR/ERV1	LTR54	0.624811	24.1334	38.6252	1.69382e-07	Yes	-2604	ENSG00000185236	RAB11B
chr2	201906659	201908168	SVA_B	+	Retroposon/SVA	SVA_B	41.4206	0.78837	-52.5395	1.69834e-07	Yes	0	ENSG00000155744	FAM126B
chr2	241739857	241740420	L1MEd	+	LINE/L1	L1MEd	0.537914	13.8361	25.7218	1.70393e-07	Yes	0	ENSG00000130294	KIF1A
chrX	132433102	132433405	AluSz	+	SINE/Alu	AluSz	0.695951	31.0532	44.6199	1.70521e-07	Yes	727	ENSG00000076716	GPC4
chr15	42432376	42432461	L2a	-	LINE/L2	L2a	18.8307	0.503804	-37.3769	1.70526e-07	Yes	872	ENSG00000168907	PLA2G4F
chr11	45777895	45778054	MIRb	-	SINE/MIR	MIRb	18.0796	0.503804	-35.8863	1.71086e-07	Yes	-14930	ENSG00000205106	DKFZp779M0652
chr7	31036493	31036959	L2a	+	LINE/L2	L2a	0.760585	29.1157	38.2807	1.71358e-07	Yes	3625	ENSG00000106128	GHRHR
chr2	238500032	238500129	MamGypLTR1c	-	LTR/Gypsy	MamGypLTR1c	0.538732	11.9968	22.2685	1.71473e-07	Yes	0	ENSG00000124839	RAB17
chr7	145912984	145913401	LTR16C	-	LTR/ERVL	LTR16C	0.758702	106.126	139.879	1.71473e-07	Yes	0	ENSG00000174469	CNTNAP2
chrX	107842322	107842870	L1ME3B	-	LINE/L1	L1ME3B	0.651868	14.7908	22.6899	1.72125e-07	Yes	0	ENSG00000188153	COL4A5
chr19	54265864	54266162	AluSz6	-	SINE/Alu	AluSz6	527.39	3.25311	-162.119	1.72137e-07	Yes	30696	ENSG00000142405	NLRP12
chr1	50849629	50849847	L1PA16	-	LINE/L1	L1PA16	21.8831	0.503804	-43.4357	1.73857e-07	Yes	33376	ENSG00000142700	DMRTA2
chr1	53713312	53713607	L3	-	LINE/CR1	L3	0.64189	21.0958	32.8652	1.73857e-07	Yes	0	ENSG00000157193	LRP8
chr9	38407283	38407429	MIR3	-	SINE/MIR	MIR3	8.20385	232.93	28.3928	1.75438e-07	Yes	1563	ENSG00000137142	IGFBPL1
chr3	190190454	190191999	SVA_D	+	Retroposon/SVA	SVA_D	13.2188	0.503804	-26.238	1.76045e-07	Yes	-22790	ENSG00000198398	TMEM207
chrX	18852521	18853174	MER101-int	+	LTR/ERV1	MER101-int	14.2419	0.503804	-28.2686	1.76517e-07	Yes	6483	ENSG00000086717	PPEF1
chr1	207858551	207859113	ERVL-E-int	-	LTR/ERVL	ERVL-E-int	194.476	1.09175	-178.133	1.77071e-07	Yes	0	ENSG00000197721	CR1L
chr11	105386530	105386831	AluY	+	SINE/Alu	AluY	14.0459	0.503804	-27.8796	1.77638e-07	Yes	-93891	ENSG00000152578	GRIA4
chr6	52533347	52533511	MamRep605b	+	LTR?	MamRep605b	0.71301	44.3379	62.184	1.77847e-07	Yes	-2397	ENSG00000096092	TMEM14A
chr7	142651904	142651984	MER96B	+	DNA/hAT-Tip100	MER96B	0.537914	12.931	24.0391	1.77847e-07	Yes	0	ENSG00000197993	KEL
chr18	77714157	77714479	MLT1D	+	LTR/ERVL-MaLR	MLT1D	19.3217	0.775428	-24.9174	1.78248e-07	Yes	-2494	ENSG00000122490	PQLC1
chr10	102036227	102038579	SVA_D	+	Retroposon/SVA	SVA_D	205.13	10.4338	-19.6601	1.78399e-07	Yes	0	ENSG00000196072	BLOC1S2
chr19	372055	372270	Kanga1a	+	DNA/TcMar-Tc2	Kanga1a	26.1803	0.503804	-51.9652	1.79005e-07	Yes	0	ENSG00000105549	THEG
chr5	43086628	43089269	SVA_E	-	Retroposon/SVA	SVA_E	113.323	0.789807	-143.482	1.79627e-07	Yes	0	ENSG00000172262	ZNF131
chr3	164051797	164059685	LTR6B|HERVS71-int|HERVS71-int|HERVS71-int|HERVS71-int|LTR6B	-	LTR/ERV1	HERVS71-int	0.648312	27.3069	42.12	1.79641e-07	Yes	637002	ENSG00000090402	SI
chr1	223195228	223195599	MLT1O	-	LTR/ERVL-MaLR	MLT1O	0.984865	134.206	136.268	1.80641e-07	Yes	15892	ENSG00000154309	DISP1
chr7	4662971	4664548	SVA_D	+	Retroposon/SVA	SVA_D	21.5226	0.503804	-42.7201	1.80641e-07	Yes	-18841	ENSG00000164916	FOXK1
chr4	6978804	6980483	SVA_D	+	Retroposon/SVA	SVA_D	237.106	0.631195	-375.645	1.80754e-07	Yes	0	ENSG00000132405	TBC1D14
chr22	27067644	27067755	MIRb	+	SINE/MIR	MIRb	5.71938	69.1719	12.0943	1.80755e-07	Yes	41009	ENSG00000196431	CRYBA4
chr20	50412909	50413106	MER30	+	DNA/hAT-Charlie	MER30	1.21115	50.9356	42.0555	1.80995e-07	Yes	0	ENSG00000101115	SALL4
chr13	43439167	43439233	MIR3	-	SINE/MIR	MIR3	2.43949	119.512	48.9907	1.81083e-07	Yes	21292	ENSG00000133106	EPSTI1
chr15	80208210	80210547	LTR10E|HERVIP10FH-int	-	LTR/ERV1	HERVIP10FH-int	3.13979	80.3272	25.5836	1.82376e-07	Yes	0	ENSG00000259332	ST20-MTHFS
chr4	41267614	41267658	MIR	-	SINE/MIR	MIR	0.92863	50.275	54.1389	1.82434e-07	Yes	0	ENSG00000154277	UCHL1
chr9	130993082	130993381	AluSz	-	SINE/Alu	AluSz	0.989328	55.7468	56.3482	1.82596e-07	Yes	0	ENSG00000106976	DNM1
chr14	51723431	51723540	MIRb	-	SINE/MIR	MIRb	1.23515	32.5791	26.3766	1.82823e-07	Yes	673	ENSG00000139921	TMX1
chr22	30414449	30414750	AluJb	+	SINE/Alu	AluJb	20.0057	0.503804	-39.7093	1.83829e-07	Yes	0	ENSG00000100330	MTMR3
chr8	403841	404134	AluSq2	+	SINE/Alu	AluSq2	3.93269	59.4624	15.12	1.83829e-07	Yes	0	ENSG00000147364	FBXO25
chr11	61416129	61416257	MLT1H	+	LTR/ERVL-MaLR	MLT1H	21.4025	0.503804	-42.4817	1.84755e-07	Yes	-31649	ENSG00000134780	DAGLA
chr2	38632156	38632334	L2d	-	LINE/L2	L2d	20.8265	0.503804	-41.3384	1.84783e-07	Yes	-27730	ENSG00000119787	ATL2
chr17	3759742	3760037	AluY	-	SINE/Alu	AluY	17.9816	0.503804	-35.6916	1.85008e-07	Yes	3573	ENSG00000004660	CAMKK1
chr9	71998071	71998291	L1MB5	-	LINE/L1	L1MB5	0.539928	13.1642	24.3813	1.85581e-07	Yes	0	ENSG00000135063	FAM189A2
chr10	104215367	104215458	L1MA1	+	LINE/L1	L1MA1	305.94	72.4634	-4.222	1.86107e-07	Yes	-4068	ENSG00000120055	C10orf95
chr8	6617706	6617937	AluJr	+	SINE/Alu	AluJr	0.927803	20.8171	22.437	1.86107e-07	Yes	523	ENSG00000155189	AGPAT5
chr3	184421351	184425044	HUERS-P1-int|HUERS-P1-int|LTR8	-	LTR/ERV1	HUERS-P1-int	1.25102	37.7947	30.2112	1.86414e-07	Yes	3113	ENSG00000177383	MAGEF1
chr19	37771489	37771559	LTR1D1	+	LTR/ERV1	LTR1D1	15.0903	0.503804	-29.9528	1.86468e-07	Yes	-32181	ENSG00000181666	HKR1
chr20	373982	374260	AluJr	-	SINE/Alu	AluJr	17.7609	0.503804	-35.2536	1.86468e-07	Yes	0	ENSG00000101255	TRIB3
chr4	123936339	123938331	SVA_D	-	Retroposon/SVA	SVA_D	27.5997	0.504878	-54.6661	1.86664e-07	Yes	0	ENSG00000145375	SPATA5
chr7	71169201	71170639	L1MEd	+	LINE/L1	L1MEd	1.02724	61.5848	59.9519	1.86689e-07	Yes	0	ENSG00000185274	WBSCR17
chr16	34212200	34212462	AluSg7	+	SINE/Alu	AluSg7	26.612	0.503804	-52.8222	1.86758e-07	Yes	-44046	ENSG00000179755	CTD-2144E22.5
chr12	4135371	4135530	MIRb	-	SINE/MIR	MIRb	219.331	7.83275	-28.0018	1.86781e-07	Yes	-152764	ENSG00000111224	PARP11
chr13	111554112	111554418	AluJr4	+	SINE/Alu	AluJr4	1.60543	80.0136	49.8394	1.87105e-07	Yes	0	ENSG00000088448	ANKRD10
chr17	15770110	15771695	SVA_D	+	Retroposon/SVA	SVA_D	1417.14	0.91926	-1541.61	1.87105e-07	Yes	-76537	ENSG00000170425	ADORA2B
chr5	166167063	166171655	LTR7|HERVH-int|HERVH-int|HERVH-int|LTR7	-	LTR/ERV1	HERVH-int	0.89216	99.1425	111.126	1.87105e-07	Yes	-540150	ENSG00000145934	TENM2
chrX	48512913	48513664	LTR17	+	LTR/ERV1	LTR17	19.9561	0.503804	-39.6108	1.87105e-07	Yes	-21322	ENSG00000015285	WAS
chr7	151079789	151080007	LTR16C	-	LTR/ERVL	LTR16C	0.856634	33.1791	38.7319	1.87778e-07	Yes	0	ENSG00000187260	WDR86
chr13	41473906	41476048	SVA_D	+	Retroposon/SVA	SVA_D	104.214	1.80558	-57.7177	1.88248e-07	Yes	30009	ENSG00000120690	ELF1
chr1	112835225	112836378	SVA_E	+	Retroposon/SVA	SVA_E	12.4192	0.503804	-24.6509	1.88377e-07	Yes	-102426	ENSG00000143079	CTTNBP2NL
chr8	12388514	12395551	MER11C|HERVK11-int|HERVK11-int|HERVK11-int|HERVK11-int|MER11C	-	LTR/ERVK	HERVK11-int	13.8026	275.579	19.9658	1.88377e-07	Yes	-94600	ENSG00000145002	FAM86B2
chr9	130990128	130990307	AluJr	-	SINE/Alu	AluJr	1.214	42.5614	35.0588	1.88377e-07	Yes	0	ENSG00000106976	DNM1
chr19	14444732	14444886	FLAM_C	+	SINE/Alu	FLAM_C	20.5927	0.632586	-32.5532	1.89286e-07	Yes	-46428	ENSG00000123146	ADGRE5
chr16	31180682	31181554	SVA_D	+	Retroposon/SVA	SVA_D	18.6023	0.503804	-36.9237	1.89317e-07	Yes	-9878	ENSG00000089280	FUS
chr7	31032908	31034171	LTR12D	-	LTR/ERV1	LTR12D	0.992403	40.948	41.2615	1.89353e-07	Yes	40	ENSG00000106128	GHRHR
chr3	106596491	106597227	L1PREC2	-	LINE/L1	L1PREC2	0.539114	23.8284	44.1992	1.89446e-07	Yes	-498962	ENSG00000138483	CCDC54
chr6	47344697	47345483	LTR1B	-	LTR/ERV1	LTR1B	24.4002	0.503804	-48.432	1.89484e-07	Yes	-67057	ENSG00000146072	TNFRSF21
chr20	47904223	47904267	MLT1F2	-	LTR/ERVL-MaLR	MLT1F2	6.95284	89.7131	12.9031	1.89589e-07	Yes	-9261	ENSG00000124201	ZNFX1
chr3	189890643	189890763	MamSINE1	+	SINE/tRNA-RTE	MamSINE1	0.537914	13.8173	25.6867	1.89589e-07	Yes	-50418	ENSG00000090530	P3H2
chr3	42630475	42630781	AluSx3	+	SINE/Alu	AluSx3	0.636249	18.5506	29.1562	1.89662e-07	Yes	0	ENSG00000093183	SEC22C
chr3	106558235	106558643	LTR37-int|LTR37-int	-	LTR/ERV1	LTR37-int	0.537914	13.0079	24.1822	1.89662e-07	Yes	-537546	ENSG00000138483	CCDC54
chr19	53772639	53773979	SVA_D	-	Retroposon/SVA	SVA_D	171.51	6.4196	-26.7166	1.90759e-07	Yes	-1668	ENSG00000228567	VN1R4
chr4	93173977	93175337	THE1B|THE1B-int	-	LTR/ERVL-MaLR	THE1B-int	5.35782	151.719	28.3174	1.9079e-07	Yes	43066	ENSG00000248511	RP11-9B6.1
chr17	3761364	3761667	AluYk2	-	SINE/Alu	AluYk2	14.3062	0.503804	-28.3964	1.91792e-07	Yes	1943	ENSG00000004660	CAMKK1
chr2	3107545	3108061	HAL1ME	+	LINE/L1	HAL1ME	40.9203	0.503804	-81.2227	1.93008e-07	Yes	84636	ENSG00000032389	TSSC1
chr3	163909250	163910168	HERV16-int	+	LTR/ERVL	HERV16-int	0.537914	10.9329	20.3246	1.95008e-07	Yes	786519	ENSG00000090402	SI
chr11	33100390	33100603	MIRc	+	SINE/MIR	MIRc	4.84757	72.275	14.9095	1.9513e-07	Yes	0	ENSG00000176148	TCP11L1
chr19	55438475	55438776	AluSq	+	SINE/Alu	AluSq	14.963	0.619025	-24.1719	1.9513e-07	Yes	0	ENSG00000167634	NLRP7
chr1	223197374	223197432	LTR8A	-	LTR/ERV1	LTR8A	0.696119	27.8521	40.0105	1.95383e-07	Yes	18038	ENSG00000154309	DISP1
chr4	6698056	6698226	MIRb	+	SINE/MIR	MIRb	25.3323	0.503804	-50.2819	1.95383e-07	Yes	0	ENSG00000163993	S100P
chr1	24226501	24226925	LTR8	+	LTR/ERV1	LTR8	24.686	0.503804	-48.9992	1.96012e-07	Yes	0	ENSG00000188822	CNR2
chrX	18851136	18851856	LTR1C	+	LTR/ERV1	LTR1C	120.444	0.630499	-191.029	1.96012e-07	Yes	5098	ENSG00000086717	PPEF1
chr8	72614867	72615159	AluSx1	-	SINE/Alu	AluSx1	8.70308	741.641	85.2159	1.96439e-07	Yes	-110608	ENSG00000253379	RP11-1102P16.1
chr16	23686839	23687547	MER68-int|MER68-int	+	LTR/ERVL	MER68-int	14.0049	106.081	7.57461	1.96763e-07	Yes	-1431	ENSG00000166851	PLK1
chr20	52473732	52473772	L2a	+	LINE/L2	L2a	27.9647	0.503804	-55.507	1.96763e-07	Yes	79545	ENSG00000064787	BCAS1
chr16	28708507	28710833	SVA_F	-	Retroposon/SVA	SVA_F	116.714	0.968076	-120.563	1.96786e-07	Yes	0	ENSG00000184110	EIF3C
chr5	112289881	112291497	SVA_D	+	Retroposon/SVA	SVA_D	22.5542	0.503804	-44.7679	1.96786e-07	Yes	-20903	ENSG00000172795	DCP2
chr12	105407763	105408284	Tigger2b_Pri	-	DNA/TcMar-Tigger	Tigger2b_Pri	0.540693	16.7415	30.9631	1.97127e-07	Yes	0	ENSG00000151131	C12orf45
chr15	60658026	60659097	SVA_E	+	Retroposon/SVA	SVA_E	20.7303	0.632479	-32.7763	1.97155e-07	Yes	0	ENSG00000182718	ANXA2
chrX	121367882	121371953	L1PB1	-	LINE/L1	L1PB1	4.07757	704.584	172.795	1.97155e-07	Yes	-946054	ENSG00000125675	GRIA3
chrX	53102126	53102419	AluSz6	+	SINE/Alu	AluSz6	0.544878	13.3442	24.4901	1.97817e-07	Yes	0	ENSG00000184194	GPR173
chr7	104535945	104536082	Charlie15a	+	DNA/hAT-Charlie	Charlie15a	24.9536	0.791438	-31.5294	1.98193e-07	Yes	0	ENSG00000187416	LHFPL3
chr1	39699459	39701106	SVA_F	-	Retroposon/SVA	SVA_F	20.7621	0.503804	-41.2107	1.98627e-07	Yes	0	ENSG00000127603	MACF1
chr17	56150628	56152572	SVA_D	-	Retroposon/SVA	SVA_D	177.035	1.07614	-164.509	1.98737e-07	Yes	-8205	ENSG00000264364	DYNLL2
chr20	372775	372952	MIR	-	SINE/MIR	MIR	20.9831	0.503804	-41.6493	1.99967e-07	Yes	0	ENSG00000101255	TRIB3
chr2	99221634	99222077	MLT1J	+	LTR/ERVL-MaLR	MLT1J	0.758058	25.6298	33.8099	2.00078e-07	Yes	0	ENSG00000183513	COA5
chr19	8452263	8452542	AluJr	+	SINE/Alu	AluJr	0.540241	11.9416	22.1042	2.00826e-07	Yes	-2324	ENSG00000185236	RAB11B
chr12	132411830	132411960	L1MC1	-	LINE/L1	L1MC1	56.8455	2.96193	-19.1921	2.01249e-07	Yes	-1786	ENSG00000177192	PUS1
chr11	94382760	94383068	AluSx1	+	SINE/Alu	AluSx1	0.646631	20.7031	32.017	2.01306e-07	Yes	28174	ENSG00000134627	PIWIL4
chr20	292462	293017	L1MC3	-	LINE/L1	L1MC3	0.543021	14.7891	27.2349	2.03768e-07	Yes	11498	ENSG00000177764	NA
chr1	160236981	160237010	LTR6A	+	LTR/ERV1	LTR6A	850.385	203.599	-4.17677	2.03774e-07	Yes	0	ENSG00000132716	DCAF8
chr14	89980835	89981014	MIR3	-	SINE/MIR	MIR3	38.158	0.503804	-75.7398	2.03774e-07	Yes	0	ENSG00000053254	FOXN3
chr18	77715576	77715874	AluSx3	-	SINE/Alu	AluSx3	15.5683	0.503804	-30.9014	2.03774e-07	Yes	-3913	ENSG00000122490	PQLC1
chr9	99874229	99874408	MIR	+	SINE/MIR	MIR	0.643675	16.7528	26.0269	2.05174e-07	Yes	-72305	ENSG00000136943	CTSV
chr1	27389965	27392050	SVA_E	+	Retroposon/SVA	SVA_E	411.686	12.338	-33.3675	2.05193e-07	Yes	33257	ENSG00000090020	SLC9A1
chr11	61415321	61415458	MLT2B2	+	LTR/ERVL	MLT2B2	79.9096	0.632479	-126.344	2.05193e-07	Yes	-32448	ENSG00000134780	DAGLA
chr19	5562661	5562957	AluSz	-	SINE/Alu	AluSz	116.7	0.966314	-120.768	2.05193e-07	Yes	24054	ENSG00000130254	SAFB2
chr5	141695391	141695511	L2b	-	LINE/L2	L2b	0.537977	12.1955	22.6693	2.05193e-07	Yes	0	ENSG00000187678	SPRY4
chr6	33931628	33931872	L2c	-	LINE/L2	L2c	12.0785	0.503804	-23.9746	2.05796e-07	Yes	57757	ENSG00000124493	GRM4
chr19	6499724	6499809	MIR	-	SINE/MIR	MIR	35.701	0.878196	-40.6527	2.06103e-07	Yes	0	ENSG00000104833	TUBB4A
chr2	38632335	38632474	AluSx	+	SINE/Alu	AluSx	19.2275	0.503804	-38.1646	2.06103e-07	Yes	-27909	ENSG00000119787	ATL2
chr12	8949031	8949796	MSTA-int|MSTA-int|MSTA	-	LTR/ERVL-MaLR	MSTA-int	8.68981	219.646	25.2763	2.06194e-07	Yes	13341	ENSG00000166532	RIMKLB
chr22	27065826	27065980	MIRb	+	SINE/MIR	MIRb	5.3439	78.6298	14.714	2.06194e-07	Yes	39191	ENSG00000196431	CRYBA4
chrX	16178097	16178436	MER44A	+	DNA/TcMar-Tigger	MER44A	0.537914	23.4939	43.676	2.06772e-07	Yes	6954	ENSG00000126010	GRPR
chr1	161395157	161395208	L1ME1	+	LINE/L1	L1ME1	22.9522	0.789974	-29.0544	2.09964e-07	Yes	-57494	ENSG00000188931	CFAP126
chr19	55492196	55492479	AluSx	+	SINE/Alu	AluSx	22.0794	0.503804	-43.8254	2.10831e-07	Yes	0	ENSG00000022556	NLRP2
chr4	790157	790370	AluSx4	-	SINE/Alu	AluSx4	32.4348	0.503804	-64.3799	2.10831e-07	Yes	0	ENSG00000168993	CPLX1
chr13	52339480	52339702	L3	+	LINE/CR1	L3	2.15094	126.166	58.6564	2.11165e-07	Yes	2428	ENSG00000102796	DHRS12
chr14	48730211	48730976	L1MC1	+	LINE/L1	L1MC1	0.537914	105.617	196.345	2.11506e-07	Yes	-586055	ENSG00000139915	MDGA2
chr9	99881182	99882464	L1MD1	+	LINE/L1	L1MD1	6.81189	215.13	31.5816	2.11524e-07	Yes	-79258	ENSG00000136943	CTSV
chr13	54676148	54678061	Tigger1	-	DNA/TcMar-Tigger	Tigger1	0.541343	37.1216	68.5732	2.11684e-07	Yes	1049957	ENSG00000102837	OLFM4
chr7	151081311	151081823	MLT1J	+	LTR/ERVL-MaLR	MLT1J	1.02589	40.4531	39.4324	2.12579e-07	Yes	0	ENSG00000187260	WDR86
chr7	139135567	139135826	MLT1G1	+	LTR/ERVL-MaLR	MLT1G1	1501.19	55.7682	-26.9185	2.13308e-07	Yes	1611	ENSG00000188883	KLRG2
chr2	69670143	69676473	LTR7|HERVH-int|HERVH-int|HERVH-int|HERVH-int|HERVH-int|LTR7	-	LTR/ERV1	HERVH-int	14.0565	531.576	37.8171	2.13556e-07	Yes	-5384	ENSG00000169599	NFU1
chr20	5619321	5620702	SVA_C	-	Retroposon/SVA	SVA_C	30.6628	0.789974	-38.8149	2.168e-07	Yes	-27650	ENSG00000125772	GPCPD1
chr20	32723312	32723398	SVA_F	+	Retroposon/SVA	SVA_F	34.06	0.503804	-67.6056	2.168e-07	Yes	-23175	ENSG00000125977	EIF2S2
chr11	45776720	45776827	MamTip2	-	DNA/hAT-Tip100	MamTip2	20.2451	0.503804	-40.1844	2.16873e-07	Yes	-16157	ENSG00000205106	DKFZp779M0652
chr13	48665763	48666236	L2a	-	LINE/L2	L2a	0.536265	12.0937	22.5518	2.16873e-07	Yes	0	ENSG00000136146	MED4
chr3	21621111	21621528	MLT1C2	-	LTR/ERVL-MaLR	MLT1C2	15.8974	0.503804	-31.5548	2.16873e-07	Yes	0	ENSG00000151789	ZNF385D
chr3	42631016	42631320	MER1B	+	DNA/hAT-Charlie	MER1B	0.75848	25.7308	33.9241	2.16873e-07	Yes	0	ENSG00000093183	SEC22C
chr8	91661483	91662136	L2a	+	LINE/L2	L2a	0.694415	18.5703	26.7423	2.16873e-07	Yes	0	ENSG00000180694	TMEM64
chr6	47411094	47412397	SVA_B	-	Retroposon/SVA	SVA_B	28.7155	0.503804	-56.9974	2.1704e-07	Yes	-33129	ENSG00000198087	CD2AP
chr13	43438728	43438859	FLAM_C	+	SINE/Alu	FLAM_C	2.7694	113.636	41.0326	2.1708e-07	Yes	21666	ENSG00000133106	EPSTI1
chr19	6658211	6659352	HERVS71-int	-	LTR/ERV1	HERVS71-int	1.26771	68.2595	53.8446	2.17423e-07	Yes	3797	ENSG00000125735	TNFSF14
chr13	56144658	56144818	MER5A	-	DNA/hAT-Charlie	MER5A	0.63818	45.7114	71.6277	2.17505e-07	Yes	-1570235	ENSG00000204919	PRR20A
chr14	95233056	95233246	MIR	-	SINE/MIR	MIR	0.759623	23.7905	31.3188	2.18083e-07	Yes	1308	ENSG00000133937	GSC
chr5	58232893	58233818	L1M2	-	LINE/L1	L1M2	13.1585	0.503804	-26.1182	2.18083e-07	Yes	31048	ENSG00000113448	PDE4D
chr15	25268669	25269558	L1MC4	-	LINE/L1	L1MC4	2.56922	66.2275	25.7773	2.18548e-07	Yes	23247	ENSG00000214265	RP11-701H24.9
chr15	25287887	25288218	AluJr4	-	SINE/Alu	AluJr4	14.5363	240.508	16.5453	2.18567e-07	Yes	42465	ENSG00000214265	RP11-701H24.9
chr18	11959025	11960661	SVA_D	+	Retroposon/SVA	SVA_D	81.857	0.789774	-103.646	2.19248e-07	Yes	-20364	ENSG00000141401	IMPA2
chr21	9957119	9957595	MER57A1	+	LTR/ERV1	MER57A1	16.1512	0.503804	-32.0585	2.19294e-07	Yes	948607	ENSG00000166157	NA
chr1	46219021	46221917	HERVIP10B3-int|LTR10B2|HERVIP10B3-int	-	LTR/ERV1	HERVIP10B3-int	13.9612	0.503804	-27.7116	2.19584e-07	Yes	-2700	ENSG00000197429	IPP
chr14	73650003	73652346	SVA_F	-	Retroposon/SVA	SVA_F	27.962	0.503804	-55.5018	2.19808e-07	Yes	0	ENSG00000080815	PSEN1
chr9	131543725	131544226	LOR1a	+	LTR/ERV1	LOR1a	76.4061	1.48009	-51.6225	2.19829e-07	Yes	-5258	ENSG00000107021	TBC1D13
chr6	34724463	34724761	AluSx1	-	SINE/Alu	AluSx1	18.3471	0.630499	-29.0993	2.2114e-07	Yes	-423	ENSG00000124562	SNRPC
chr12	122430912	122432883	SVA_F	+	Retroposon/SVA	SVA_F	25.6849	0.503804	-50.982	2.21269e-07	Yes	0	ENSG00000158023	WDR66
chr1	27389631	27389924	AluSx1	+	SINE/Alu	AluSx1	51.2321	1.18419	-43.2633	2.2148e-07	Yes	35383	ENSG00000090020	SLC9A1
chr2	55877310	55878924	SVA_C	+	Retroposon/SVA	SVA_C	76.4396	0.969451	-78.8483	2.2148e-07	Yes	0	ENSG00000138035	PNPT1
chr19	6498754	6498839	MIR	+	SINE/MIR	MIR	35.6199	1.06344	-33.495	2.21943e-07	Yes	0	ENSG00000104833	TUBB4A
chr1	211541156	211541454	L2c	-	LINE/L2	L2c	0.541382	14.7958	27.3297	2.22193e-07	Yes	0	ENSG00000082512	TRAF5
chr11	95053390	95055219	SVA_F	-	Retroposon/SVA	SVA_F	14.6676	0.619025	-23.6947	2.22193e-07	Yes	-87686	ENSG00000149212	SESN3
chr14	38667782	38667992	MIR	+	SINE/MIR	MIR	1.37734	75.0342	54.4775	2.22193e-07	Yes	-9213	ENSG00000139874	SSTR1
chr14	38023876	38025731	SVA_D	-	Retroposon/SVA	SVA_D	90.1277	3.42712	-26.2984	2.22756e-07	Yes	2311	ENSG00000151338	MIPOL1
chr20	34588676	34590368	SVA_D	-	Retroposon/SVA	SVA_D	14.7439	0.503804	-29.2652	2.22946e-07	Yes	0	ENSG00000149646	CNBD2
chr7	139137050	139137199	L1PA7	+	LINE/L1	L1PA7	479.953	18.4439	-26.0222	2.23072e-07	Yes	238	ENSG00000188883	KLRG2
chrX	113299475	113299711	MER4B-int	+	LTR/ERV1	MER4B-int	0.951614	60.0341	63.0866	2.24435e-07	Yes	-518841	ENSG00000147246	HTR2C
chr2	3101278	3101474	L2a	-	LINE/L2	L2a	15.4605	0.503804	-30.6874	2.25096e-07	Yes	91223	ENSG00000032389	TSSC1
chr2	38631857	38632150	AluSg	+	SINE/Alu	AluSg	15.0456	0.503804	-29.864	2.25458e-07	Yes	-27431	ENSG00000119787	ATL2
chr20	2998069	2998152	MIRb	+	SINE/MIR	MIRb	15.8466	0.503804	-31.4538	2.25458e-07	Yes	0	ENSG00000132670	PTPRA
chr7	100946090	100946473	L1M2	+	LINE/L1	L1M2	248.773	15.0943	-16.4812	2.25458e-07	Yes	10503	ENSG00000128581	IFT22
chr5	178384399	178384645	AluY	-	SINE/Alu	AluY	21.5307	0.503804	-42.7362	2.25497e-07	Yes	0	ENSG00000178187	ZNF454
chr12	56468081	56468157	AluYj4	-	SINE/Alu	AluYj4	12.0389	0.503804	-23.896	2.26098e-07	Yes	-5485	ENSG00000065361	ERBB3
chr13	87034915	87035767	MER52A	+	LTR/ERV1	MER52A	48.6308	0.850778	-57.1604	2.26336e-07	Yes	-661293	ENSG00000184564	SLITRK6
chr20	47897648	47898670	LTR10B1|HERVIP10B3-int	-	LTR/ERV1	HERVIP10B3-int	39.307	461.498	11.7409	2.2663e-07	Yes	-2686	ENSG00000124201	ZNFX1
chr17	10220999	10221274	Arthur1C	+	DNA/hAT-Tip100	Arthur1C	23.9454	0.503804	-47.5292	2.27059e-07	Yes	0	ENSG00000006788	MYH13
chrX	103011967	103012664	MER50	-	LTR/ERV1	MER50	4.62947	97.7082	21.1057	2.27059e-07	Yes	-15984	ENSG00000123560	PLP1
chr1	147420033	147420419	L2a	-	LINE/L2	L2a	36.2655	0.788859	-45.9721	2.27691e-07	Yes	0	ENSG00000188092	GPR89B
chr1	223205929	223206476	MER41A	+	LTR/ERV1	MER41A	0.642645	20.8351	32.4208	2.29118e-07	Yes	26593	ENSG00000154309	DISP1
chr3	141879928	141880216	AluSp	-	SINE/Alu	AluSp	0.661379	20.0669	30.341	2.29118e-07	Yes	2199	ENSG00000175066	GK5
chr2	159722697	159726754	HERVE-int	+	LTR/ERV1	HERVE-int	22.1905	0.504878	-43.9522	2.29916e-07	Yes	3405	ENSG00000163331	DAPL1
chr8	8054700	8064221	LTR5A|HERVK-int|LTR5A	+	LTR/ERVK	HERVK-int	0.885168	22.8274	25.7888	2.30341e-07	Yes	-8370	ENSG00000268955	RP11-556O5.6
chr2	78549095	78549588	L1ME1	+	LINE/L1	L1ME1	21.9144	0.631195	-34.7189	2.307e-07	Yes	-703225	ENSG00000143954	REG3G
chr1	109598463	109598668	AluJr	-	SINE/Alu	AluJr	13.6889	0.503804	-27.1711	2.31548e-07	Yes	6441	ENSG00000197780	TAF13
chr19	54266241	54266550	AluY	-	SINE/Alu	AluY	354.287	2.90878	-121.799	2.31548e-07	Yes	30308	ENSG00000142405	NLRP12
chr3	170585025	170585198	L2c	+	LINE/L2	L2c	0.678489	18.6134	27.4336	2.31548e-07	Yes	0	ENSG00000163584	RPL22L1
chr12	30956284	30958504	MSTA|MSTA-int|MSTA	-	LTR/ERVL-MaLR	MSTA-int	0.62727	20.9596	33.4141	2.31697e-07	Yes	-48400	ENSG00000110888	CAPRIN2
chr15	89456103	89456190	MIR3	-	SINE/MIR	MIR3	1.11392	52.1615	46.8272	2.33718e-07	Yes	0	ENSG00000140545	MFGE8
chr13	43427797	43429036	L1MC5a	+	LINE/L1	L1MC5a	0.538567	26.2362	48.7148	2.34184e-07	Yes	31489	ENSG00000133106	EPSTI1
chr13	49951566	49952844	SVA_F	+	Retroposon/SVA	SVA_F	90.8549	1.42817	-63.6163	2.34403e-07	Yes	0	ENSG00000102547	CAB39L
chr10	104215210	104215333	AluJo	-	SINE/Alu	AluJo	302.478	69.1342	-4.37524	2.34405e-07	Yes	-3911	ENSG00000120055	C10orf95
chr5	37562549	37564679	SVA_D	-	Retroposon/SVA	SVA_D	73.0182	0.503804	-144.934	2.35092e-07	Yes	0	ENSG00000082068	WDR70
chr12	122430471	122430775	AluJb	-	SINE/Alu	AluJb	25.4831	0.503804	-50.5813	2.35686e-07	Yes	0	ENSG00000158023	WDR66
chr6	132234433	132234540	AluJb	-	SINE/Alu	AluJb	0.542083	16.2727	30.0188	2.36412e-07	Yes	18139	ENSG00000197594	ENPP1
chr14	95231150	95231286	MIRc	+	SINE/MIR	MIRc	0.539179	18.1071	33.5828	2.37197e-07	Yes	3268	ENSG00000133937	GSC
chr2	130590599	130591901	SVA_B	+	Retroposon/SVA	SVA_B	31.6427	0.631256	-50.1266	2.37237e-07	Yes	-145335	ENSG00000222014	RAB6C
chr19	14454518	14454878	LTR7B	+	LTR/ERV1	LTR7B	52.8876	1.67403	-31.593	2.37371e-07	Yes	-36436	ENSG00000123146	ADGRE5
chr10	53793517	53799321	LTR7|HERVH-int|HERVH-int|HERVH-int|HERVH-int|HERVH-int|HERVH-int|LTR7	-	LTR/ERV1	HERVH-int	160.551	3424.4	21.3291	2.37702e-07	Yes	0	ENSG00000185532	PRKG1
chr1	63229055	63229305	L2a	-	LINE/L2	L2a	0.537914	16.698	31.0422	2.38044e-07	Yes	-20502	ENSG00000125703	ATG4C
chr3	196707310	196707742	L1MD	+	LINE/L1	L1MD	19.2505	0.632479	-30.4366	2.38723e-07	Yes	7751	ENSG00000163975	MFI2
chr5	116934695	116936530	SVA_D	-	Retroposon/SVA	SVA_D	172.703	1.07431	-160.758	2.38973e-07	Yes	-1024066	ENSG00000092421	SEMA6A
chr21	45679606	45679779	L1MB8	+	LINE/L1	L1MB8	53.2863	0.632539	-84.2419	2.39349e-07	Yes	0	ENSG00000142182	DNMT3L
chrX	16182048	16182333	AluJb	+	SINE/Alu	AluJb	0.537914	12.4306	23.109	2.3977e-07	Yes	-3272	ENSG00000182798	MAGEB17
chr19	6499610	6499712	L2b	+	LINE/L2	L2b	56.3066	1.31172	-42.9258	2.40778e-07	Yes	0	ENSG00000104833	TUBB4A
chr12	30951060	30951192	FLAM_A	-	SINE/Alu	FLAM_A	0.538732	11.7008	21.7191	2.47649e-07	Yes	-43176	ENSG00000110888	CAPRIN2
chr14	38668643	38668885	LTR78	-	LTR/ERV1	LTR78	6.45578	132.065	20.4569	2.4766e-07	Yes	-8320	ENSG00000139874	SSTR1
chr8	95442870	95443129	Charlie8	+	DNA/hAT-Charlie	Charlie8	0.774464	18.8717	24.3675	2.47766e-07	Yes	0	ENSG00000197275	RAD54B
chr16	5251748	5253790	SVA_E	-	Retroposon/SVA	SVA_E	117.245	1.48876	-78.7535	2.4868e-07	Yes	-103940	ENSG00000118894	EEF2KMT
chr19	37756814	37756924	MER96B	-	DNA/hAT-Tip100	MER96B	26.8759	0.969451	-27.7228	2.49005e-07	Yes	21987	ENSG00000188283	ZNF383
chr16	49881752	49882033	AluJr	+	SINE/Alu	AluJr	0.692303	20.5115	29.6279	2.49134e-07	Yes	0	ENSG00000102935	ZNF423
chrX	16180432	16181665	THE1C-int|THE1C	-	LTR/ERVL-MaLR	THE1C-int	0.537977	51.9572	96.5788	2.49529e-07	Yes	-3940	ENSG00000182798	MAGEB17
chr14	38671459	38671512	LTR91A	+	LTR	LTR91A	0.830557	28.3843	34.175	2.51273e-07	Yes	-5693	ENSG00000139874	SSTR1
chr6	30806833	30807027	MLT1J	-	LTR/ERVL-MaLR	MLT1J	1.80658	94.2721	52.1827	2.51421e-07	Yes	-37172	ENSG00000204580	DDR1
chr21	45680084	45680292	L1MB8	+	LINE/L1	L1MB8	49.1192	0.631195	-77.8193	2.52832e-07	Yes	0	ENSG00000142182	DNMT3L
chr17	1129215	1129347	Charlie9	-	DNA/hAT-Charlie	Charlie9	26.0941	0.986349	-26.4552	2.53739e-07	Yes	0	ENSG00000159842	ABR
chr17	3760658	3760791	L2	-	LINE/L2	L2	14.56	0.503804	-28.9001	2.54727e-07	Yes	2819	ENSG00000004660	CAMKK1
chr5	133818424	133818595	L1M5	+	LINE/L1	L1M5	13.7589	0.503804	-27.3101	2.54727e-07	Yes	-41409	ENSG00000043143	JADE2
chr9	99879685	99879857	L1MC1	+	LINE/L1	L1MC1	1.21099	49.9074	41.212	2.54729e-07	Yes	-77761	ENSG00000136943	CTSV
chr11	90796049	90797650	SVA_A	+	Retroposon/SVA	SVA_A	64.459	0.788859	-81.7117	2.54734e-07	Yes	-839518	ENSG00000110172	CHORDC1
chr8	96000310	96000495	L1ME3E	-	LINE/L1	L1ME3E	0.541327	13.2694	24.5127	2.54734e-07	Yes	0	ENSG00000156170	NDUFAF6
chr13	21948378	21948672	AluSx	-	SINE/Alu	AluSx	5.91501	108.547	18.351	2.55403e-07	Yes	1592	ENSG00000180776	ZDHHC20
chr18	3453098	3453234	FLAM_C	-	SINE/Alu	FLAM_C	0.72253	33.3245	46.1219	2.55906e-07	Yes	0	ENSG00000177426	TGIF1
chr4	48888360	48891355	L1PA5	-	LINE/L1	L1PA5	0.539548	12.3024	22.8014	2.5659e-07	Yes	0	ENSG00000145247	OCIAD2
chr16	66956603	66956873	AluY	-	SINE/Alu	AluY	12.9717	0.503804	-25.7476	2.57085e-07	Yes	0	ENSG00000166592	RRAD
chr11	70877834	70879877	SVA_D	-	Retroposon/SVA	SVA_D	27.2199	0.989397	-27.5116	2.5718e-07	Yes	0	ENSG00000162105	SHANK2
chr2	189254350	189261963	L1PB3	-	LINE/L1	L1PB3	0.543199	13.0296	23.9869	2.5718e-07	Yes	0	ENSG00000144366	GULP1
chr4	58038670	58040267	SVA_D	+	Retroposon/SVA	SVA_D	128.736	0.98775	-130.333	2.5718e-07	Yes	-62120	ENSG00000163453	IGFBP7
chrX	16179665	16180431	LTR1A1	+	LTR/ERV1	LTR1A1	0.537977	30.7543	57.1665	2.58035e-07	Yes	-5174	ENSG00000182798	MAGEB17
chr7	29675988	29684927	LTR6A|HERVS71-int|HERVS71-int|HERVS71-int|HERVS71-int	-	LTR/ERV1	HERVS71-int	7.29525	96.7036	13.2557	2.58056e-07	Yes	69078	ENSG00000176532	PRR15
chr7	140061313	140063510	SVA_E	+	Retroposon/SVA	SVA_E	73.9055	1.5051	-49.1032	2.58156e-07	Yes	0	ENSG00000157800	SLC37A3
chr6	52519779	52521773	SVA_D	-	Retroposon/SVA	SVA_D	19.1959	0.503804	-38.1019	2.58382e-07	Yes	-14135	ENSG00000096092	TMEM14A
chr4	88989804	88991700	L1M4b	-	LINE/L1	L1M4b	0.685618	23.4165	34.1538	2.58853e-07	Yes	0	ENSG00000118762	PKD2
chr13	50170171	50170939	ERV3-16A3_I-int	+	LTR/ERVL	ERV3-16A3_I-int	25.5193	0.503804	-50.6533	2.59149e-07	Yes	-10453	ENSG00000136144	RCBTB1
chr3	179450215	179450318	MIR3	+	SINE/MIR	MIR3	17.9923	0.619025	-29.0655	2.59949e-07	Yes	0	ENSG00000058056	USP13
chr15	89448425	89448546	MIR3	+	SINE/MIR	MIR3	2.28049	173.779	76.2026	2.60219e-07	Yes	0	ENSG00000140545	MFGE8
chr10	116549282	116549546	L1PREC2	-	LINE/L1	L1PREC2	19.7721	0.503804	-39.2456	2.61046e-07	Yes	-31958	ENSG00000151553	FAM160B1
chr2	241743744	241744409	L1MEd	+	LINE/L1	L1MEd	0.537914	13.7205	25.5069	2.61806e-07	Yes	0	ENSG00000130294	KIF1A
chr22	43376472	43378895	SVA_E	+	Retroposon/SVA	SVA_E	50.4415	1.0731	-47.0053	2.61806e-07	Yes	0	ENSG00000100266	PACSIN2
chr6	4342051	4342145	L1ME5	+	LINE/L1	L1ME5	10.5071	0.503804	-20.8555	2.61806e-07	Yes	-206221	ENSG00000198721	ECI2
chrX	130830890	130831580	L1PA7	-	LINE/L1	L1PA7	0.647962	14.4795	22.3462	2.6255e-07	Yes	151861	ENSG00000171054	OR13H1
chr5	21116613	21116885	AluY	+	SINE/Alu	AluY	31.4813	0.503804	-62.4871	2.62656e-07	Yes	-540632	ENSG00000145526	CDH18
chr7	152274186	152274275	LTR8A	-	LTR/ERV1	LTR8A	54.0676	1.07403	-50.3407	2.62656e-07	Yes	67590	ENSG00000196584	XRCC2
chr9	102901473	102901857	L2a	+	LINE/L2	L2a	0.641948	22.3224	34.7729	2.62699e-07	Yes	0	ENSG00000119509	INVS
chr8	37784601	37786231	SVA_D	+	Retroposon/SVA	SVA_D	15.7921	0.632479	-24.9685	2.63222e-07	Yes	5569	ENSG00000169154	GOT1L1
chr16	21877762	21878001	AluJb	+	SINE/Alu	AluJb	1.15144	22.2637	19.3355	2.6454e-07	Yes	0	ENSG00000185864	NPIPB4
chr5	65238754	65238992	L1MC2	-	LINE/L1	L1MC2	18.8839	0.788859	-23.9383	2.6535e-07	Yes	0	ENSG00000112851	ERBB2IP
chr5	111062655	111062800	MER102c	-	DNA/hAT-Charlie	MER102c	0.665512	15.6247	23.4778	2.65964e-07	Yes	0	ENSG00000134986	NREP
chrX	134557671	134557758	L2b	-	LINE/L2	L2b	457.992	21.3167	-21.4851	2.66288e-07	Yes	60595	ENSG00000173275	ZNF449
chr6	167431405	167431826	MLT1C2	-	LTR/ERVL-MaLR	MLT1C2	0.798645	23.8576	29.8726	2.67817e-07	Yes	0	ENSG00000213066	FGFR1OP
chr10	134817679	134818117	LTR7Y	+	LTR/ERV1	LTR7Y	94.1521	2.72729	-34.5223	2.68614e-07	Yes	-61353	ENSG00000171811	CFAP46
chr19	35552120	35552520	AluSx3	+	SINE/Alu	AluSx3	0.542193	10.3873	19.158	2.71087e-07	Yes	0	ENSG00000105707	HPN
chr11	126074551	126075176	L1MB3	-	LINE/L1	L1MB3	0.934115	18.7841	20.109	2.71598e-07	Yes	0	ENSG00000165526	RPUSD4
chr10	62546870	62547147	MER47A	+	DNA/TcMar-Tigger	MER47A	2.42524	58.8795	24.2778	2.71921e-07	Yes	0	ENSG00000170312	CDK1
chr2	32671840	32673717	SVA_A	-	Retroposon/SVA	SVA_A	16.6008	0.631611	-26.2833	2.72132e-07	Yes	0	ENSG00000115760	BIRC6
chr9	99997843	99998135	AluSz6	-	SINE/Alu	AluSz6	0.636201	15.8305	24.8829	2.72419e-07	Yes	-2631	ENSG00000197816	CCDC180
chrX	130831615	130833635	MLT1A0|MLT1A0-int	+	LTR/ERVL-MaLR	MLT1A0-int	0.874009	28.4698	32.5738	2.73448e-07	Yes	152586	ENSG00000171054	OR13H1
chr19	54241828	54242132	AluSq2	-	SINE/Alu	AluSq2	15.1859	0.503804	-30.1424	2.74444e-07	Yes	54726	ENSG00000142405	NLRP12
chr3	23912168	23913892	SVA_D	-	Retroposon/SVA	SVA_D	188.11	2.08565	-90.1924	2.74444e-07	Yes	0	ENSG00000170142	UBE2E1
chr6	44259271	44259403	L2c	+	LINE/L2	L2c	13.9882	0.503804	-27.7652	2.78018e-07	Yes	0	ENSG00000178233	TMEM151B
chr3	48324706	48325066	THE1B	-	LTR/ERVL-MaLR	THE1B	0.934393	19.3759	20.7364	2.78206e-07	Yes	0	ENSG00000164048	ZNF589
chr11	61415767	61416077	MLT2B2	+	LTR/ERVL	MLT2B2	95.054	0.851362	-111.649	2.7883e-07	Yes	-31829	ENSG00000134780	DAGLA
chr7	26303405	26303681	L2c	+	LINE/L2	L2c	18.5993	0.503804	-36.9177	2.80889e-07	Yes	-27861	ENSG00000086300	SNX10
chrX	40526349	40527338	L2a	-	LINE/L2	L2a	0.688013	18.8028	27.3292	2.80966e-07	Yes	0	ENSG00000180182	MED14
chrX	16175225	16175286	MIRc	-	SINE/MIR	MIRc	0.537914	13.8425	25.7336	2.8148e-07	Yes	4082	ENSG00000126010	GRPR
chr15	89446704	89447020	AluSx1	-	SINE/Alu	AluSx1	3.56815	149.347	41.8555	2.82082e-07	Yes	0	ENSG00000140545	MFGE8
chr5	179741876	179742067	Charlie29b	-	DNA/hAT-Charlie	Charlie29b	2.89632	51.8939	17.9172	2.82082e-07	Yes	0	ENSG00000131459	GFPT2
chr7	4622002	4622056	AluSx	+	SINE/Alu	AluSx	20.8741	0.503804	-41.4329	2.82082e-07	Yes	-61333	ENSG00000164916	FOXK1
chr9	14716822	14717110	L2a	+	LINE/L2	L2a	0.537914	17.2532	32.0744	2.82082e-07	Yes	2613	ENSG00000147869	CER1
chr17	1157447	1157757	AluY	+	SINE/Alu	AluY	11.1234	0.503804	-22.0788	2.82933e-07	Yes	-16097	ENSG00000205899	BHLHA9
chr3	9889346	9896236	LTR5_Hs|HERVK-int|HERVK-int|HERVK-int|LTR5_Hs	-	LTR/ERVK	HERVK-int	322.497	1.85153	-174.179	2.82933e-07	Yes	0	ENSG00000214021	TTLL3
chr3	42624022	42624346	L2c	-	LINE/L2	L2c	0.845723	23.5102	27.799	2.82933e-07	Yes	0	ENSG00000093183	SEC22C
chr22	43087073	43087117	L2c	+	LINE/L2	L2c	24.1893	0.680386	-35.5522	2.83173e-07	Yes	1011	ENSG00000128274	A4GALT
chr7	145912	148890	MER57A1|MER57-int	-	LTR/ERV1	MER57-int	3.542	178.528	50.4031	2.83636e-07	Yes	-44080	ENSG00000177706	FAM20C
chr19	35305331	35305699	THE1D	+	LTR/ERVL-MaLR	THE1D	0.658385	14.9023	22.6347	2.8454e-07	Yes	-41198	ENSG00000153896	ZNF599
chr5	55381854	55382169	AluY	+	SINE/Alu	AluY	16.9455	0.503804	-33.635	2.8454e-07	Yes	13339	ENSG00000164512	ANKRD55
chr19	58134755	58135676	MLT1F-int	+	LTR/ERVL-MaLR	MLT1F-int	2.72855	75.4799	27.663	2.85162e-07	Yes	32	ENSG00000213762	ZNF134
chr15	65711762	65711925	X7B_LINE	+	LINE/CR1	X7B_LINE	0.537914	10.854	20.1779	2.8597e-07	Yes	0	ENSG00000103742	IGDCC4
chr22	31366081	31366259	Charlie4z	+	DNA/hAT-Charlie	Charlie4z	8.38792	118.927	14.1784	2.8597e-07	Yes	-1798	ENSG00000133422	MORC2
chr3	80818887	80819538	LTR1A1	-	LTR/ERV1	LTR1A1	47.4711	0.503804	-94.2253	2.86298e-07	Yes	719313	ENSG00000114480	GBE1
chr7	20006227	20008019	L2a	+	LINE/L2	L2a	0.985415	107.198	108.785	2.86298e-07	Yes	166260	ENSG00000183742	MACC1
chr7	120416677	120422939	LTR7|HERVH-int|HERVH-int|HERVH-int|HERVH-int|HERVH-int|LTR7	-	LTR/ERV1	HERVH-int	0.641588	26.9839	42.058	2.86298e-07	Yes	4438	ENSG00000106025	TSPAN12
chr15	42440592	42440828	MER20	-	DNA/hAT-Charlie	MER20	12.7862	0.503804	-25.3794	2.86832e-07	Yes	0	ENSG00000168907	PLA2G4F
chr18	71019037	71020440	L1M3f	-	LINE/L1	L1M3f	82.0597	0.970653	-84.5407	2.86913e-07	Yes	-87323	ENSG00000263711	RP11-169F17.1
chr1	53709282	53709664	L2c	+	LINE/L2	L2c	0.991801	54.5272	54.978	2.87017e-07	Yes	1554	ENSG00000157193	LRP8
chr1	223223154	223223395	MER57A1	+	LTR/ERV1	MER57A1	0.677162	19.5892	28.9283	2.87017e-07	Yes	43818	ENSG00000154309	DISP1
chr1	232332298	232337384	MLT2A1|MLT2A1|MLT2A1|HERVL-int	-	LTR/ERVL	HERVL-int	0.642555	17.1372	26.6704	2.87974e-07	Yes	155281	ENSG00000162946	DISC1
chr12	32715349	32716995	SVA_D	-	Retroposon/SVA	SVA_D	46.7971	1.16621	-40.1273	2.89221e-07	Yes	0	ENSG00000139132	FGD4
chr1	222118208	222120486	L1M1	-	LINE/L1	L1M1	0.544454	16.439	30.1936	2.89449e-07	Yes	-202691	ENSG00000143507	DUSP10
chr14	69851547	69852776	L2a	+	LINE/L2	L2a	5.29441	61.9598	11.7029	2.89597e-07	Yes	0	ENSG00000100632	ERH
chr3	15689953	15690152	MLT1F	-	LTR/ERVL-MaLR	MLT1F	0.541718	11.2354	20.7403	2.89597e-07	Yes	2625	ENSG00000169814	BTD
chr6	167650263	167651024	MER4D1	+	LTR/ERV1	MER4D1	2.47214	1194.06	483.007	2.92945e-07	Yes	-33634	ENSG00000112494	UNC93A
chr9	96122783	96123890	MER4-int	+	LTR/ERV1	MER4-int	1.36098	54.2067	39.8292	2.92945e-07	Yes	-14088	ENSG00000204352	C9orf129
chr5	43297661	43297965	AluSq2	+	SINE/Alu	AluSq2	0.629568	16.6871	26.5056	2.9372e-07	Yes	0	ENSG00000112972	HMGCS1
chr2	159524634	159525150	Tigger12c	-	DNA/TcMar-Tigger	Tigger12c	0.541423	16.0102	29.5706	2.93855e-07	Yes	0	ENSG00000144283	PKP4
chr6	159035522	159040547	L1PA5	-	LINE/L1	L1PA5	9.12443	185.225	20.2999	2.9393e-07	Yes	0	ENSG00000146433	TMEM181
chr10	133780071	133780348	AluJo	-	SINE/Alu	AluJo	3.16399	99.7192	31.5169	2.95242e-07	Yes	1231	ENSG00000176171	BNIP3
chr4	41268649	41268919	AluJr	-	SINE/Alu	AluJr	1.18229	103.489	87.5326	2.95242e-07	Yes	0	ENSG00000154277	UCHL1
chr19	491111	491286	AluSz	+	SINE/Alu	AluSz	27.4131	0.774333	-35.4022	2.95247e-07	Yes	0	ENSG00000099866	MADCAM1
chrX	128983721	128985945	SVA_D	+	Retroposon/SVA	SVA_D	24.4587	0.630499	-38.7926	2.95247e-07	Yes	-5837	ENSG00000188706	ZDHHC9
chr1	114579270	114579696	MER50	-	LTR/ERV1	MER50	0.537914	19.692	36.6081	2.956e-07	Yes	52218	ENSG00000134207	SYT6
chr21	47395550	47396620	MER11C	-	LTR/ERVK	MER11C	0.651235	16.2643	24.9746	2.9571e-07	Yes	-5032	ENSG00000142156	COL6A1
chrX	121365152	121365500	L1PB1	-	LINE/L1	L1PB1	0.640169	14.3206	22.3701	2.9571e-07	Yes	-952507	ENSG00000125675	GRIA3
chrX	16169254	16169391	MIRb	+	SINE/MIR	MIRb	0.539114	32.873	60.9761	2.95802e-07	Yes	0	ENSG00000126010	GRPR
chr4	151884302	151885990	SVA_B	+	Retroposon/SVA	SVA_B	173.628	0.632586	-274.473	2.96588e-07	Yes	0	ENSG00000198589	LRBA
chr9	6798251	6799617	SVA_D	-	Retroposon/SVA	SVA_D	16.8317	0.503804	-33.4092	2.97891e-07	Yes	0	ENSG00000107077	KDM4C
chr11	33096195	33096495	AluJo	+	SINE/Alu	AluJo	2.69175	56.6212	21.0351	2.99185e-07	Yes	0	ENSG00000176148	TCP11L1
chr20	48705562	48706149	LTR50	-	LTR/ERVL	LTR50	2.47047	30.0739	12.1733	2.99839e-07	Yes	0	ENSG00000244687	UBE2V1
chr19	58554597	58555005	Tigger3b	-	DNA/TcMar-Tigger	Tigger3b	14.1768	0.503804	-28.1395	3.00484e-07	Yes	0	ENSG00000152467	ZSCAN1
chr18	71020560	71020784	MIR	-	SINE/MIR	MIR	20.6797	0.632586	-32.6907	3.00762e-07	Yes	-88846	ENSG00000263711	RP11-169F17.1
chr4	165981885	165981937	MIRb	+	SINE/MIR	MIRb	11.1706	0.503804	-22.1724	3.00872e-07	Yes	13638	ENSG00000170088	TMEM192
chr1	232259844	232262247	L1MB5	-	LINE/L1	L1MB5	0.72869	44.7837	61.4579	3.023e-07	Yes	82827	ENSG00000162946	DISC1
chr5	5139080	5139427	LTR12C	+	LTR/ERV1	LTR12C	0.540301	13.4698	24.9302	3.02417e-07	Yes	-1017	ENSG00000145536	ADAMTS16
chr2	25379148	25379462	AluSz	-	SINE/Alu	AluSz	475.214	26.7635	-17.756	3.04574e-07	Yes	906	ENSG00000084710	EFR3B
chrX	47877290	47877449	L1MC4a	+	LINE/L1	L1MC4a	14.8031	0.503804	-29.3827	3.04751e-07	Yes	0	ENSG00000221994	ZNF630
chr18	77713743	77714016	AluJb	+	SINE/Alu	AluJb	10.7269	0.504878	-21.2465	3.06105e-07	Yes	-2080	ENSG00000122490	PQLC1
chr7	104536291	104536665	MLT1B	-	LTR/ERVL-MaLR	MLT1B	32.0953	0.789974	-40.6282	3.08335e-07	Yes	0	ENSG00000187416	LHFPL3
chr1	149131769	149133267	SVA_E	+	Retroposon/SVA	SVA_E	20.4649	0.632479	-32.3566	3.08395e-07	Yes	266865	ENSG00000203818	HIST2H3PS2
chr8	72615582	72615985	L4_A_Mam	+	LINE/RTE-X	L4_A_Mam	2.71306	468.505	172.685	3.08551e-07	Yes	-111323	ENSG00000253379	RP11-1102P16.1
chr13	56145921	56146174	MER67D	-	LTR/ERV1	MER67D	0.747473	74.5305	99.71	3.09102e-07	Yes	-1568879	ENSG00000204919	PRR20A
chr21	40976241	40976524	AluYk4	-	SINE/Alu	AluYk4	2.98059	47.4831	15.9308	3.09102e-07	Yes	0	ENSG00000183778	B3GALT5
chr19	6660247	6661734	HERVS71-int|LTR6A	-	LTR/ERV1	HERVS71-int	0.916219	25.8664	28.2317	3.09718e-07	Yes	1415	ENSG00000125735	TNFSF14
chr12	30953216	30953607	MSTD	+	LTR/ERVL-MaLR	MSTD	0.971485	35.3906	36.4294	3.10741e-07	Yes	-45332	ENSG00000110888	CAPRIN2
chr18	8622305	8623375	MER11C	-	LTR/ERVK	MER11C	0.932323	21.9838	23.5796	3.12276e-07	Yes	0	ENSG00000206418	RAB12
chr19	51900605	51902024	LTR14B|HERVK14-int	-	LTR/ERVK	HERVK14-int	0.76026	17.837	23.4617	3.12429e-07	Yes	-6778	ENSG00000262874	C19orf84
chr1	63218928	63228332	LTR12C|HERV9NC-int|HERV9NC-int|LTR12C	+	LTR/ERV1	HERV9NC-int	1.83184	494.062	269.708	3.1284e-07	Yes	-21475	ENSG00000125703	ATG4C
chr5	107894091	107895876	SVA_D	-	Retroposon/SVA	SVA_D	62.7264	0.937932	-66.8774	3.12952e-07	Yes	-176293	ENSG00000145743	FBXL17
chr14	54892403	54892802	L3	+	LINE/CR1	L3	1.14205	41.9652	36.7453	3.13113e-07	Yes	853	ENSG00000100528	CNIH1
chr11	121179830	121180169	MLT1J2	-	LTR/ERVL-MaLR	MLT1J2	0.709101	26.8471	37.8608	3.13146e-07	Yes	428	ENSG00000109929	SC5D
chr14	59941948	59942429	Charlie1b	-	DNA/hAT-Charlie	Charlie1b	4.63337	51.9033	11.202	3.13146e-07	Yes	0	ENSG00000126790	L3HYPDH
chr11	77062930	77063197	L1ME3	-	LINE/L1	L1ME3	0.538876	10.7543	19.9569	3.13499e-07	Yes	0	ENSG00000149269	PAK1
chr20	55683231	55683749	MLT1H	-	LTR/ERVL-MaLR	MLT1H	25.2147	0.699163	-36.0641	3.13499e-07	Yes	60056	ENSG00000101144	BMP7
chr19	55431532	55431588	L1PB2	-	LINE/L1	L1PB2	40.6469	1.32997	-30.5623	3.1456e-07	Yes	3290	ENSG00000167634	NLRP7
chr8	8014485	8018371	L1PA4	+	LINE/L1	L1PA4	1.39378	97.3168	69.8224	3.15959e-07	Yes	27788	ENSG00000268955	RP11-556O5.6
chr12	120715294	120716864	SVA_A	-	Retroposon/SVA	SVA_A	22.4165	0.631611	-35.491	3.16928e-07	Yes	-11721	ENSG00000089159	PXN
chr9	99876326	99876627	AluSz	+	SINE/Alu	AluSz	0.760168	21.4752	28.2506	3.16928e-07	Yes	-74402	ENSG00000136943	CTSV
chr16	46686573	46688087	SVA_D	-	Retroposon/SVA	SVA_D	40.9389	0.98775	-41.4466	3.16964e-07	Yes	1968	ENSG00000069329	VPS35
chr2	15820000	15821214	SVA_D	-	Retroposon/SVA	SVA_D	12.7308	0.503804	-25.2693	3.16964e-07	Yes	-9693	ENSG00000231031	AC008271.1
chr21	37481547	37482017	LTR2C	+	LTR/ERV1	LTR2C	0.541502	13.9333	25.7308	3.17615e-07	Yes	-25194	ENSG00000159231	CBR3
chr4	183060191	183060317	L2b	-	LINE/L2	L2b	0.72933	24.4482	33.5215	3.17668e-07	Yes	-4824	ENSG00000218336	TENM3
chr6	29642322	29642421	MER94	-	DNA/hAT-Blackjack	MER94	28.8217	0.790891	-36.442	3.17668e-07	Yes	0	ENSG00000204644	ZFP57
chr15	25364964	25365373	L1M5	-	LINE/L1	L1M5	83.2278	899.574	10.8086	3.18861e-07	Yes	119542	ENSG00000214265	RP11-701H24.9
chr2	70445864	70446449	L2a	-	LINE/L2	L2a	2.25413	35.1952	15.6137	3.20372e-07	Yes	0	ENSG00000115998	C2orf42
chr19	49148030	49148151	AluSx	-	SINE/Alu	AluSx	0.645832	14.6472	22.6797	3.2047e-07	Yes	0	ENSG00000063180	CA11
chr4	174251068	174251145	MIRc	-	SINE/MIR	MIRc	0.998408	30.2196	30.2678	3.22095e-07	Yes	1702	ENSG00000164104	HMGB2
chr8	72596700	72596959	L1P4	-	LINE/L1	L1P4	0.539928	11.1788	20.7043	3.22095e-07	Yes	-92441	ENSG00000253379	RP11-1102P16.1
chr15	25294515	25295213	L1M3	-	LINE/L1	L1M3	15.5474	304.477	19.5838	3.22692e-07	Yes	49093	ENSG00000214265	RP11-701H24.9
chr7	104536122	104536290	MIR3	+	SINE/MIR	MIR3	27.854	0.791438	-35.1942	3.23086e-07	Yes	0	ENSG00000187416	LHFPL3
chr15	25290021	25290230	AluJr	-	SINE/Alu	AluJr	3.97731	128.182	32.2283	3.23828e-07	Yes	44599	ENSG00000214265	RP11-701H24.9
chr2	86726662	86728975	MSTA|MSTA-int|MSTA	-	LTR/ERVL-MaLR	MSTA-int	7.86514	87.3936	11.1115	3.24192e-07	Yes	1580	ENSG00000115561	CHMP3
chrX	113290094	113290249	AluSx3	+	SINE/Alu	AluSx3	0.540356	13.7609	25.4664	3.26117e-07	Yes	-528303	ENSG00000147246	HTR2C
chr17	56173153	56175115	MLT2C1|ERVL-B4-int	-	LTR/ERVL	ERVL-B4-int	28.2154	221.101	7.83619	3.26518e-07	Yes	257	ENSG00000264364	DYNLL2
chr16	8233583	8234101	L1MB5	-	LINE/L1	L1MB5	18.1566	0.504878	-35.9625	3.27331e-07	Yes	385402	ENSG00000232258	TMEM114
chr16	78155564	78155857	AluSz6	-	SINE/Alu	AluSz6	0.65769	14.0284	21.3298	3.27331e-07	Yes	0	ENSG00000186153	WWOX
chr5	75631266	75632583	SVA_B	-	Retroposon/SVA	SVA_B	44.9777	0.790891	-56.8697	3.27579e-07	Yes	0	ENSG00000122012	SV2C
chr1	200450693	200451065	L2b	-	LINE/L2	L2b	0.646631	14.3634	22.2126	3.27955e-07	Yes	69564	ENSG00000118193	KIF14
chr21	40976833	40976938	MIRc	+	SINE/MIR	MIRc	1.68222	41.6895	24.7824	3.28128e-07	Yes	0	ENSG00000183778	B3GALT5
chr11	47915652	47915687	AluJb	-	SINE/Alu	AluJb	10.3546	0.503804	-20.5528	3.30144e-07	Yes	-45546	ENSG00000030066	NUP160
chr19	49144629	49144893	L2a	-	LINE/L2	L2a	0.538796	10.8759	20.1855	3.30144e-07	Yes	0	ENSG00000063180	CA11
chr17	57282108	57282408	AluJr	+	SINE/Alu	AluJr	9.32679	134.303	14.3997	3.30252e-07	Yes	0	ENSG00000265303	CTD-2510F5.6
chr3	127411379	127412280	L2a	+	LINE/L2	L2a	22.1648	0.631611	-35.0925	3.30528e-07	Yes	0	ENSG00000074416	MGLL
chr15	25275993	25276738	L1MEf	-	LINE/L1	L1MEf	2.25153	71.0273	31.5463	3.31496e-07	Yes	30571	ENSG00000214265	RP11-701H24.9
chr3	116768855	116770341	SVA_D	+	Retroposon/SVA	SVA_D	21.1087	0.772901	-27.311	3.31531e-07	Yes	0	ENSG00000185565	LSAMP
chr9	38408687	38408832	MIR3	-	SINE/MIR	MIR3	11.977	250.402	20.9069	3.31531e-07	Yes	160	ENSG00000137142	IGFBPL1
chr12	4400602	4400824	L2d	-	LINE/L2	L2d	0.540791	12.2641	22.6781	3.3161e-07	Yes	0	ENSG00000118971	CCND2
chr8	38302504	38302578	MIR3	+	SINE/MIR	MIR3	0.545716	13.5033	24.7442	3.31973e-07	Yes	0	ENSG00000077782	FGFR1
chr1	78334618	78336825	SVA_E	-	Retroposon/SVA	SVA_E	165.543	2.90159	-57.0524	3.31979e-07	Yes	0	ENSG00000180488	FAM73A
chr1	110137269	110137557	AluY	-	SINE/Alu	AluY	0.828026	21.1484	25.5408	3.31979e-07	Yes	295	ENSG00000065135	GNAI3
chr1	223203655	223204248	LTR8A	-	LTR/ERV1	LTR8A	0.68818	20.4679	29.742	3.31979e-07	Yes	24319	ENSG00000154309	DISP1
chr10	104215093	104215209	AluJb	-	SINE/Alu	AluJb	322.579	66.0654	-4.88272	3.31979e-07	Yes	-3794	ENSG00000120055	C10orf95
chr8	38292379	38292687	AluSp	-	SINE/Alu	AluSp	0.883769	30.26	34.2398	3.33373e-07	Yes	0	ENSG00000077782	FGFR1
chr2	67566400	67566633	MIR	-	SINE/MIR	MIR	0.537914	195.066	362.634	3.33669e-07	Yes	-57819	ENSG00000143971	ETAA1
chr12	8050845	8050956	L3	+	LINE/CR1	L3	623.518	72.0016	-8.65979	3.34481e-07	Yes	-7102	ENSG00000173262	SLC2A14
chr9	5782048	5783959	L1PA7	+	LINE/L1	L1PA7	0.827933	25.2142	30.4544	3.37639e-07	Yes	0	ENSG00000099219	ERMP1
chr20	293492	293895	L1MC3	-	LINE/L1	L1MC3	0.755133	19.3044	25.5642	3.38312e-07	Yes	-12313	ENSG00000177732	SOX12
chr21	44336852	44338136	MER48|HERVH48-int	-	LTR/ERV1	HERVH48-int	8756.21	213.509	-41.011	3.38349e-07	Yes	3439	ENSG00000160194	NDUFV3
chr3	194001459	194002083	MLT1F1|MLT1F1	-	LTR/ERVL-MaLR	MLT1F1	0.638829	20.1434	31.5317	3.38936e-07	Yes	58412	ENSG00000178772	CPN2
chr15	25289576	25289869	AluY	-	SINE/Alu	AluY	4.28886	124.024	28.9178	3.39607e-07	Yes	44154	ENSG00000214265	RP11-701H24.9
chr3	9430006	9430477	Charlie1	-	DNA/hAT-Charlie	Charlie1	0.70894	15.4058	21.7307	3.39855e-07	Yes	1532	ENSG00000134077	THUMPD3
chrX	124519302	124519424	MIRc	-	SINE/MIR	MIRc	0.540169	12.7535	23.6101	3.40334e-07	Yes	-421637	ENSG00000009694	TENM1
chr8	144497238	144497886	HAL1	+	LINE/L1	HAL1	0.664162	14.1049	21.2371	3.42696e-07	Yes	3467	ENSG00000182759	MAFA
chr20	50415851	50415918	MIRb	-	SINE/MIR	MIRb	0.853841	24.994	29.2724	3.4297e-07	Yes	0	ENSG00000101115	SALL4
chr2	170610531	170610874	MSTB1	+	LTR/ERVL-MaLR	MSTB1	0.657442	15.1765	23.0841	3.43815e-07	Yes	0	ENSG00000213160	KLHL23
chr4	41268102	41268237	AluJo	-	SINE/Alu	AluJo	0.673805	17.0825	25.3522	3.45398e-07	Yes	0	ENSG00000154277	UCHL1
chr4	124411015	124411353	AluY	-	SINE/Alu	AluY	10.5372	0.503804	-20.9152	3.45766e-07	Yes	86106	ENSG00000164056	SPRY1
chr15	25276739	25276998	AluJr	-	SINE/Alu	AluJr	0.946909	32.3138	34.1256	3.46401e-07	Yes	31317	ENSG00000214265	RP11-701H24.9
chr8	7985163	7992200	MER11C|HERVK11-int|HERVK11-int|HERVK11-int|HERVK11-int|MER11C	+	LTR/ERVK	HERVK11-int	13.4905	273.779	20.2942	3.46719e-07	Yes	53959	ENSG00000268955	RP11-556O5.6
chr11	125527204	125527806	L1ME3B	-	LINE/L1	L1ME3B	0.6719	17.3989	25.895	3.48821e-07	Yes	0	ENSG00000149554	CHEK1
chr5	6673435	6674478	L1MC2	+	LINE/L1	L1MC2	1.2357	47.1024	38.118	3.52641e-07	Yes	3761	ENSG00000145545	SRD5A1
chr1	151620063	151620469	MER57A-int|MER57A-int	+	LTR/ERV1	MER57A-int	40.5059	0.94067	-43.0607	3.54231e-07	Yes	0	ENSG00000143376	SNX27
chr6	33930943	33931107	MIR	+	SINE/MIR	MIR	15.838	0.619025	-25.5854	3.54231e-07	Yes	58522	ENSG00000124493	GRM4
chr12	30951193	30951281	Charlie2b	-	DNA/hAT-Charlie	Charlie2b	0.537977	16.0836	29.8964	3.56271e-07	Yes	-43309	ENSG00000110888	CAPRIN2
chr19	58560126	58560413	AluJr	-	SINE/Alu	AluJr	21.8163	0.632479	-34.4934	3.56271e-07	Yes	0	ENSG00000152467	ZSCAN1
chr4	41264197	41264467	AluSz	+	SINE/Alu	AluSz	1.05024	33.2306	31.641	3.56416e-07	Yes	0	ENSG00000154277	UCHL1
chr13	54689371	54689663	L2	-	LINE/L2	L2	0.539548	47.4771	87.9942	3.56648e-07	Yes	1063180	ENSG00000102837	OLFM4
chr8	72607355	72607571	L2c	+	LINE/L2	L2c	0.639555	17.7212	27.7087	3.56648e-07	Yes	-103096	ENSG00000253379	RP11-1102P16.1
chrX	121375757	121376133	MER61D	-	LTR/ERV1	MER61D	1.08095	79.8766	73.8951	3.56995e-07	Yes	-941874	ENSG00000125675	GRIA3
chrX	70557341	70557906	L1ME4b	-	LINE/L1	L1ME4b	18.364	0.775391	-23.6835	3.5882e-07	Yes	-28209	ENSG00000147133	TAF1
chr10	98517451	98517756	AluSz	+	SINE/Alu	AluSz	12.1075	0.504878	-23.9811	3.59641e-07	Yes	-37181	ENSG00000155629	PIK3AP1
chr22	22236662	22236972	AluSx1	-	SINE/Alu	AluSx1	19.4369	0.632479	-30.7313	3.60506e-07	Yes	-14693	ENSG00000100030	MAPK1
chr11	68628325	68629825	SVA_D	+	Retroposon/SVA	SVA_D	273.876	1.38781	-197.345	3.62206e-07	Yes	-16448	ENSG00000110090	CPT1A
chr1	21141297	21142266	SVA_D	+	Retroposon/SVA	SVA_D	92.7549	1.79062	-51.8004	3.62667e-07	Yes	0	ENSG00000075151	EIF4G3
chr1	227463285	227464792	SVA_A	+	Retroposon/SVA	SVA_A	20.3778	0.503804	-40.448	3.6784e-07	Yes	0	ENSG00000143776	CDC42BPA
chr2	238489102	238489398	AluSz	+	SINE/Alu	AluSz	0.75974	22.3788	29.4558	3.68295e-07	Yes	0	ENSG00000124839	RAB17
chr15	59155578	59155854	AluJb	-	SINE/Alu	AluJb	51.5051	0.630499	-81.6894	3.69029e-07	Yes	1480	ENSG00000128923	FAM63B
chr7	31048435	31049351	HAL1	-	LINE/L1	HAL1	0.538872	14.3015	26.5397	3.69029e-07	Yes	15567	ENSG00000106128	GHRHR
chr12	105410224	105410582	THE1B	-	LTR/ERVL-MaLR	THE1B	1.16175	27.5309	23.6977	3.69906e-07	Yes	0	ENSG00000151131	C12orf45
chr7	806977	807276	L1ME4c	+	LINE/L1	L1ME4c	56.4559	2.89977	-19.469	3.70858e-07	Yes	0	ENSG00000164818	DNAAF5
chr7	139237880	139240188	THE1B|THE1B-int|THE1B	+	LTR/ERVL-MaLR	THE1B-int	45.807	0.857091	-53.4447	3.71054e-07	Yes	6129	ENSG00000064393	HIPK2
chr9	131541764	131543445	SVA_D	+	Retroposon/SVA	SVA_D	55.0217	0.632479	-86.9937	3.7274e-07	Yes	-6039	ENSG00000107021	TBC1D13
chr6	52139196	52139504	AluJr	+	SINE/Alu	AluJr	1.77544	23.277	13.1105	3.75373e-07	Yes	0	ENSG00000112118	MCM3
chr6	132237142	132237378	MSTA	+	LTR/ERVL-MaLR	MSTA	0.541795	20.5358	37.9033	3.75837e-07	Yes	20848	ENSG00000197594	ENPP1
chr4	165983173	165983342	FRAM	-	SINE/Alu	FRAM	21.8458	0.632479	-34.5399	3.77142e-07	Yes	12233	ENSG00000170088	TMEM192
chr15	40973889	40974184	AluSz6	-	SINE/Alu	AluSz6	25.6202	0.503804	-50.8536	3.78326e-07	Yes	-12789	ENSG00000051180	RAD51
chr18	76761764	76761841	MIR3	+	SINE/MIR	MIR3	0.74211	35.8082	48.2519	3.78571e-07	Yes	0	ENSG00000256463	SALL3
chr8	99063052	99063217	MER5A	+	DNA/hAT-Charlie	MER5A	17.6826	0.631195	-28.0145	3.79231e-07	Yes	-4356	ENSG00000156482	RPL30
chr14	95232862	95233024	MIRb	+	SINE/MIR	MIRb	0.543075	13.2373	24.3748	3.7992e-07	Yes	1530	ENSG00000133937	GSC
chr1	33521769	33521907	AluJr	+	SINE/Alu	AluJr	10.5849	0.503804	-21.0099	3.80395e-07	Yes	0	ENSG00000004455	AK2
chr18	56650619	56651001	L2a	+	LINE/L2	L2a	0.830166	21.4231	25.8058	3.80395e-07	Yes	0	ENSG00000074657	ZNF532
chr21	40970797	40971020	MER57F	-	LTR/ERV1	MER57F	0.779108	17.7186	22.7422	3.80395e-07	Yes	0	ENSG00000183778	B3GALT5
chr9	38407647	38407874	MIRc	+	SINE/MIR	MIRc	13.0238	314.733	24.166	3.81111e-07	Yes	1118	ENSG00000137142	IGFBPL1
chr20	52472472	52473184	LTR8	-	LTR/ERV1	LTR8	157.927	0.631611	-250.038	3.82749e-07	Yes	80133	ENSG00000064787	BCAS1
chr1	16798444	16800584	L1MD1	-	LINE/L1	L1MD1	5.9698	131.481	22.0243	3.82909e-07	Yes	11872	ENSG00000157191	NECAP2
chr1	161395209	161395546	MLT1A0	+	LTR/ERVL-MaLR	MLT1A0	44.5455	1.49095	-29.8773	3.84323e-07	Yes	-57546	ENSG00000188931	CFAP126
chr13	52703735	52703949	Charlie2b	-	DNA/hAT-Charlie	Charlie2b	18.3625	0.619025	-29.6635	3.84323e-07	Yes	-522	ENSG00000197168	NEK5
chr19	450331	450732	L1MB3	-	LINE/L1	L1MB3	19.6515	0.504901	-38.9214	3.84323e-07	Yes	0	ENSG00000129946	SHC2
chr2	78768383	78770304	L1PBa1	+	LINE/L1	L1PBa1	47.9114	1.18606	-40.3955	3.85382e-07	Yes	-482509	ENSG00000143954	REG3G
chr1	65155342	65155750	L2c	+	LINE/L2	L2c	0.541668	11.4429	21.1254	3.87442e-07	Yes	0	ENSG00000158966	CACHD1
chr6	144919207	144920060	MER4D1	-	LTR/ERV1	MER4D1	0.691691	50.0148	72.3081	3.87442e-07	Yes	0	ENSG00000152818	UTRN
chr6	161311394	161311953	LTR6B	-	LTR/ERV1	LTR6B	1.16933	55.7339	47.6631	3.87442e-07	Yes	-100807	ENSG00000085511	MAP3K4
chr7	26187082	26188695	SVA_D	+	Retroposon/SVA	SVA_D	13.1967	0.503804	-26.1941	3.87442e-07	Yes	-3166	ENSG00000050344	NFE2L3
chr1	24225593	24225755	MIRb	-	SINE/MIR	MIRb	18.4473	0.503804	-36.6159	3.88797e-07	Yes	0	ENSG00000188822	CNR2
chr20	37254048	37254361	AluSx	-	SINE/Alu	AluSx	0.537914	27.3613	50.8655	3.89358e-07	Yes	0	ENSG00000124143	ARHGAP40
chr8	12384731	12385075	MSTA	+	LTR/ERVL-MaLR	MSTA	0.904184	22.2127	24.5666	3.91647e-07	Yes	-90817	ENSG00000145002	FAM86B2
chr9	5779202	5781734	L1PA7	+	LINE/L1	L1PA7	1.24932	39.2541	31.4205	3.9319e-07	Yes	0	ENSG00000099219	ERMP1
chr16	56909878	56910269	MLT1C2	-	LTR/ERVL-MaLR	MLT1C2	15.2243	0.503804	-30.2187	3.93868e-07	Yes	0	ENSG00000070915	SLC12A3
chr1	206826356	206826662	AluJb	-	SINE/Alu	AluJb	0.649314	14.873	22.9057	3.95806e-07	Yes	0	ENSG00000143479	DYRK3
chr19	54266163	54266233	AluJb	-	SINE/Alu	AluJb	83.1242	1.67742	-49.5549	3.95945e-07	Yes	30625	ENSG00000142405	NLRP12
chr7	23675523	23676345	SVA_E	+	Retroposon/SVA	SVA_E	45.1369	2.19601	-20.554	3.96631e-07	Yes	0	ENSG00000169193	CCDC126
chr20	33740705	33741902	SVA_F	+	Retroposon/SVA	SVA_F	40.7773	0.503804	-80.9387	3.96929e-07	Yes	0	ENSG00000088298	EDEM2
chr19	21636331	21636636	AluSq4	+	SINE/Alu	AluSq4	125.804	1.69596	-74.1786	3.9894e-07	Yes	0	ENSG00000269237	CTD-2561J22.3
chr15	59155065	59155208	L1MB8	+	LINE/L1	L1MB8	21.0213	0.503804	-41.7252	3.99269e-07	Yes	967	ENSG00000128923	FAM63B
chr3	176036618	176036877	L2d	-	LINE/L2	L2d	0.539994	16.1276	29.8662	4.00607e-07	Yes	513191	ENSG00000177694	NAALADL2
chrX	16593395	16594839	LTR12C	+	LTR/ERV1	LTR12C	0.627679	28.289	45.0692	4.04332e-07	Yes	11288	ENSG00000047230	CTPS2
chrX	134557800	134557950	MIRb	-	SINE/MIR	MIRb	484.365	19.5928	-24.7216	4.04332e-07	Yes	60724	ENSG00000173275	ZNF449
chr8	135807619	135808207	LTR48B	-	LTR/ERV1	LTR48B	0.626066	13.8049	22.0503	4.06372e-07	Yes	-82328	ENSG00000066827	ZFAT
chr5	59898747	59898968	MIR	+	SINE/MIR	MIR	0.930424	19.2802	20.722	4.07045e-07	Yes	0	ENSG00000035499	DEPDC1B
chrX	51200838	51203688	HUERS-P3-int|HUERS-P3-int|HUERS-P3-int|HUERS-P3-int|HUERS-P3-int	+	LTR/ERV1	HUERS-P3-int	0.539114	13.0659	24.2359	4.07045e-07	Yes	29176	ENSG00000196368	NUDT11
chr1	53305639	53305943	AluSx	-	SINE/Alu	AluSx	14.3249	0.503804	-28.4334	4.08161e-07	Yes	-2241	ENSG00000203995	ZYG11A
chr7	105049442	105049588	AluSx	-	SINE/Alu	AluSx	12.1207	0.503804	-24.0584	4.10001e-07	Yes	-9688	ENSG00000135250	SRPK2
chr11	134265668	134266178	MLT1E1	-	LTR/ERVL-MaLR	MLT1E1	0.63112	13.1329	20.8089	4.13088e-07	Yes	0	ENSG00000109956	B3GAT1
chr8	38294464	38294659	AluSz6	-	SINE/Alu	AluSz6	0.664589	22.6916	34.1438	4.17147e-07	Yes	0	ENSG00000077782	FGFR1
chr18	70921781	70922199	MSTB1	-	LTR/ERVL-MaLR	MSTB1	14.7024	0.503804	-29.1828	4.17442e-07	Yes	0	ENSG00000263711	RP11-169F17.1
chr1	200449673	200449775	FLAM_C	-	SINE/Alu	FLAM_C	0.648407	14.8442	22.8934	4.18749e-07	Yes	-70490	ENSG00000162702	ZNF281
chr11	71873887	71875038	MER61A|MER61-int	-	LTR/ERV1	MER61-int	28.2708	0.788313	-35.8624	4.1902e-07	Yes	22952	ENSG00000110203	FOLR3
chr19	55436021	55436323	AluSx1	+	SINE/Alu	AluSx1	19.5367	0.700328	-27.8965	4.1902e-07	Yes	0	ENSG00000167634	NLRP7
chr8	12366197	12367211	L1PA4	-	LINE/L1	L1PA4	0.941088	21.1524	22.4765	4.19636e-07	Yes	-72283	ENSG00000145002	FAM86B2
chr9	99657307	99659377	ERVL-B4-int	+	LTR/ERVL	ERVL-B4-int	8.84901	261.256	29.5237	4.19636e-07	Yes	972	ENSG00000196312	HIATL2
chr14	24053109	24054656	LTR12C	-	LTR/ERV1	LTR12C	0.849616	58.2139	68.5179	4.22204e-07	Yes	-5101	ENSG00000092051	JPH4
chr7	104580422	104581877	LTR12C	+	LTR/ERV1	LTR12C	15.5775	0.619	-25.1655	4.22204e-07	Yes	31422	ENSG00000187416	LHFPL3
chr4	188964466	188964703	MLT1H	+	LTR/ERVL-MaLR	MLT1H	23.5567	0.503804	-46.7576	4.24295e-07	Yes	38263	ENSG00000179059	ZFP42
chr8	38288734	38288979	L2b	+	LINE/L2	L2b	1.13565	34.9439	30.77	4.25423e-07	Yes	0	ENSG00000077782	FGFR1
chr10	96364409	96364842	HAL1	-	LINE/L1	HAL1	0.928331	29.7058	31.9992	4.26683e-07	Yes	0	ENSG00000119969	HELLS
chr6	33932516	33932642	MIR	+	SINE/MIR	MIR	12.1434	0.503804	-24.1035	4.27899e-07	Yes	56987	ENSG00000124493	GRM4
chr10	134465698	134466032	L1MEc	+	LINE/L1	L1MEc	15.7128	0.631195	-24.8938	4.28839e-07	Yes	0	ENSG00000068383	INPP5A
chr14	38670457	38670940	MER115	-	DNA/hAT-Tip100	MER115	1.76352	98.2594	55.7177	4.29892e-07	Yes	-6265	ENSG00000139874	SSTR1
chr5	60156217	60162264	L1PA3	+	LINE/L1	L1PA3	0.541135	9.9564	18.3991	4.29892e-07	Yes	7395	ENSG00000049167	ERCC8
chrX	15856867	15857170	AluSz6	-	SINE/Alu	AluSz6	0.760091	22.6814	29.8404	4.30112e-07	Yes	0	ENSG00000182287	AP1S2
chr10	114584751	114585477	MER45C	+	DNA/hAT-Tip100	MER45C	1.21552	20.6839	17.0164	4.31883e-07	Yes	6249	ENSG00000151532	VTI1A
chr10	114585583	114585874	MER45B	+	DNA/hAT-Tip100	MER45B	0.644374	16.8099	26.0871	4.34878e-07	Yes	7081	ENSG00000151532	VTI1A
chr22	43114257	43114569	AluSz	-	SINE/Alu	AluSz	97.0116	1.5882	-61.0828	4.34878e-07	Yes	0	ENSG00000128274	A4GALT
chr8	95440881	95440960	MER2	-	DNA/TcMar-Tigger	MER2	0.652012	14.4144	22.1076	4.34878e-07	Yes	0	ENSG00000197275	RAD54B
chr19	370649	370778	L1ME2	+	LINE/L1	L1ME2	36.2353	0.503804	-71.9234	4.36244e-07	Yes	0	ENSG00000105549	THEG
chr5	111063436	111063779	MLT1F1	+	LTR/ERVL-MaLR	MLT1F1	0.690867	23.96	34.6811	4.36244e-07	Yes	0	ENSG00000134986	NREP
chr2	3102537	3102834	AluSz	+	SINE/Alu	AluSz	25.6649	0.503804	-50.9421	4.3639e-07	Yes	89863	ENSG00000032389	TSSC1
chr19	55431914	55432177	AluJr	+	SINE/Alu	AluJr	54.3392	0.937148	-57.9836	4.4043e-07	Yes	2701	ENSG00000167634	NLRP7
chr1	232295707	232296050	THE1B	+	LTR/ERVL-MaLR	THE1B	0.54094	11.813	21.838	4.40984e-07	Yes	118690	ENSG00000162946	DISC1
chr9	114312941	114313295	HAL1	-	LINE/L1	HAL1	0.884226	23.5755	26.6623	4.41392e-07	Yes	0	ENSG00000173258	ZNF483
chr4	182897285	182897571	AluSz6	-	SINE/Alu	AluSz6	0.537977	13.8901	25.8192	4.42411e-07	Yes	-167570	ENSG00000218336	TENM3
chr14	48721446	48721878	MER110A	+	LTR/ERV1	MER110A	0.538732	62.4989	116.011	4.42578e-07	Yes	-577290	ENSG00000139915	MDGA2
chr10	6838005	6838530	MER74A	+	LTR/ERVL	MER74A	0.540723	36.494	67.4912	4.43278e-07	Yes	-215743	ENSG00000065675	PRKCQ
chr3	62970523	62970979	MLT1H|MLT1H	+	LTR/ERVL-MaLR	MLT1H	0.539548	13.7704	25.522	4.43618e-07	Yes	-109470	ENSG00000163618	CADPS
chr7	152275053	152275316	LTR8A	-	LTR/ERV1	LTR8A	102.108	3.53434	-28.8904	4.43792e-07	Yes	66549	ENSG00000196584	XRCC2
chr3	47297056	47297171	MER5A	-	DNA/hAT-Charlie	MER5A	12.7581	0.503804	-25.3235	4.48402e-07	Yes	0	ENSG00000088727	KIF9
chr6	15190892	15191016	AluJo	+	SINE/Alu	AluJo	12.5248	0.503804	-24.8604	4.50663e-07	Yes	-55512	ENSG00000008083	JARID2
chr12	12567383	12568513	SVA_D	-	Retroposon/SVA	SVA_D	35.8706	1.23003	-29.1624	4.51219e-07	Yes	0	ENSG00000165714	BORCS5
chr6	26525586	26525885	AluSc	+	SINE/Alu	AluSc	0.907969	18.4067	20.2724	4.51486e-07	Yes	-12749	ENSG00000182952	HMGN4
chr6	167651550	167652103	LTR1C3	+	LTR/ERV1	LTR1C3	0.638256	13.543	21.2187	4.51486e-07	Yes	-32555	ENSG00000112494	UNC93A
chr20	50409669	50409717	L1ME3G	+	LINE/L1	L1ME3G	0.836436	22.0123	26.3168	4.52519e-07	Yes	0	ENSG00000101115	SALL4
chr12	10284931	10285124	MER67B	-	LTR/ERV1	MER67B	9.82911	0.503804	-19.5098	4.53453e-07	Yes	-2075	ENSG00000172243	CLEC7A
chr7	97572822	97573820	L1MB3	-	LINE/L1	L1MB3	0.654171	14.2472	21.779	4.53732e-07	Yes	40177	ENSG00000135175	OCM2
chr10	32257987	32258872	SVA_E	+	Retroposon/SVA	SVA_E	37.3579	0.936291	-39.8999	4.53876e-07	Yes	39067	ENSG00000170759	KIF5B
chr13	25543831	25545367	SVA_D	-	Retroposon/SVA	SVA_D	41.5783	0.503804	-82.5287	4.55056e-07	Yes	-46175	ENSG00000269099	LSP1P1
chr19	22360320	22360618	AluSx1	+	SINE/Alu	AluSx1	9.60248	0.503804	-19.0599	4.5706e-07	Yes	1276	ENSG00000196109	ZNF676
chr11	71890974	71891292	L1MC4	-	LINE/L1	L1MC4	311.234	0.631195	-493.087	4.57173e-07	Yes	-9311	ENSG00000110195	FOLR1
chr1	43243058	43243401	MLT1F2	-	LTR/ERVL-MaLR	MLT1F2	0.725151	25.2464	34.8154	4.59973e-07	Yes	0	ENSG00000164008	C1orf50
chr10	94832591	94832765	MIRc	-	SINE/MIR	MIRc	1.13665	60.3711	53.1134	4.59973e-07	Yes	-468	ENSG00000095596	CYP26A1
chr11	122942177	122942443	AluSx1	+	SINE/Alu	AluSx1	0.937152	23.8528	25.4524	4.59973e-07	Yes	593	ENSG00000166250	CLMP
chr2	32979212	32980708	SVA_D	-	Retroposon/SVA	SVA_D	12.3901	0.504878	-24.5409	4.59973e-07	Yes	0	ENSG00000018699	TTC27
chr2	217076494	217078017	MER49|LOR1-int|LOR1-int|LOR1-int	-	LTR/ERV1	LOR1-int	1.2328	37.1729	30.1533	4.59973e-07	Yes	5469	ENSG00000079246	XRCC5
chr9	99877865	99878932	L1MB4	+	LINE/L1	L1MB4	6.42343	260.043	40.4835	4.59973e-07	Yes	-75941	ENSG00000136943	CTSV
chrX	103008701	103008755	L2d2	-	LINE/L2	L2d2	1.21168	59.9345	49.464	4.59973e-07	Yes	-19893	ENSG00000123560	PLP1
chr11	125357998	125358290	MER44A	+	DNA/TcMar-Tigger	MER44A	2.92064	59.3593	20.3241	4.6006e-07	Yes	0	ENSG00000149557	FEZ1
chrX	130890617	130890738	AluJr	-	SINE/Alu	AluJr	0.890378	34.1161	38.3164	4.60859e-07	Yes	211588	ENSG00000171054	OR13H1
chr1	203016520	203016751	Plat_L3	+	LINE/CR1	Plat_L3	1.06825	34.9276	32.6962	4.61436e-07	Yes	0	ENSG00000143847	PPFIA4
chr19	5559344	5559645	AluY	-	SINE/Alu	AluY	141.608	2.24529	-63.0688	4.63354e-07	Yes	27366	ENSG00000130254	SAFB2
chr7	26234433	26234756	AluSg	+	SINE/Alu	AluSg	1.13444	26.5946	23.4428	4.63376e-07	Yes	0	ENSG00000122566	HNRNPA2B1
chr1	223187301	223187349	MER83B	-	LTR/ERV1	MER83B	0.859785	35.7517	41.5822	4.6595e-07	Yes	7965	ENSG00000154309	DISP1
chr6	52533591	52534029	Charlie4a	+	DNA/hAT-Charlie	Charlie4a	0.999836	50.8773	50.8856	4.66226e-07	Yes	-1879	ENSG00000096092	TMEM14A
chr2	46853079	46853966	L1PA16	-	LINE/L1	L1PA16	0.643835	15.1511	23.5325	4.66753e-07	Yes	199	ENSG00000119878	CRIPT
chrX	123261807	123263086	SVA_D	-	Retroposon/SVA	SVA_D	13.33	0.503804	-26.4588	4.68818e-07	Yes	0	ENSG00000101972	STAG2
chr4	185626054	185626600	L1MD1	+	LINE/L1	L1MD1	0.539469	11.4641	21.2507	4.70143e-07	Yes	0	ENSG00000151725	CENPU
chr5	116812640	116814998	Tigger1	+	DNA/TcMar-Tigger	Tigger1	53.1706	1.21316	-43.8281	4.70668e-07	Yes	-902011	ENSG00000092421	SEMA6A
chr6	126011038	126015491	L1PB2	-	LINE/L1	L1PB2	0.695004	25.1021	36.1179	4.70668e-07	Yes	-53320	ENSG00000135547	HEY2
chrX	103010601	103011434	MER21B	-	LTR/ERVL	MER21B	2.77094	102.17	36.8721	4.70668e-07	Yes	-17214	ENSG00000123560	PLP1
chr9	128385110	128386569	SVA_F	+	Retroposon/SVA	SVA_F	14.8761	0.503804	-29.5275	4.7099e-07	Yes	0	ENSG00000119487	MAPKAP1
chr7	158029483	158030450	LTR5_Hs	+	LTR/ERVK	LTR5_Hs	27.0525	0.772901	-35.0013	4.72317e-07	Yes	0	ENSG00000155093	PTPRN2
chr3	15690153	15690635	MLT1C2	+	LTR/ERVL-MaLR	MLT1C2	0.666567	19.9108	29.8706	4.72926e-07	Yes	2825	ENSG00000169814	BTD
chr7	128374719	128375116	MLT1J2	-	LTR/ERVL-MaLR	MLT1J2	0.701962	20.7911	29.6186	4.72926e-07	Yes	2923	ENSG00000135248	FAM71F1
chr7	22839829	22841483	SVA_D	+	Retroposon/SVA	SVA_D	47.0636	0.701025	-67.1355	4.73516e-07	Yes	10769	ENSG00000196683	TOMM7
chr1	6298285	6298445	MIRc	+	SINE/MIR	MIRc	213.863	18.4126	-11.6151	4.75014e-07	Yes	-2254	ENSG00000116237	ICMT
chr2	170711860	170713335	SVA_B	-	Retroposon/SVA	SVA_B	102.362	0.619025	-165.36	4.755e-07	Yes	0	ENSG00000144357	UBR3
chr13	43440991	43441292	AluJr	-	SINE/Alu	AluJr	4.02115	207.777	51.6709	4.77909e-07	Yes	19233	ENSG00000133106	EPSTI1
chr20	52473227	52473406	MIRb	-	SINE/MIR	MIRb	58.7485	0.631611	-93.0137	4.79039e-07	Yes	79911	ENSG00000064787	BCAS1
chr2	75888923	75889437	L1M5	-	LINE/L1	L1M5	4.12502	48.4338	11.7415	4.79344e-07	Yes	0	ENSG00000115364	MRPL19
chr11	107792597	107792978	L2d	-	LINE/L2	L2d	23.1414	0.503804	-45.9333	4.7999e-07	Yes	0	ENSG00000110660	SLC35F2
chr19	41698044	41698157	L2a	-	LINE/L2	L2a	13.2316	0.619025	-21.3748	4.81306e-07	Yes	-798	ENSG00000167600	CYP2S1
chr1	21142235	21143752	SVA_E	+	Retroposon/SVA	SVA_E	39.547	0.619025	-63.8858	4.82149e-07	Yes	0	ENSG00000075151	EIF4G3
chr3	196700123	196701215	SVA_D	+	Retroposon/SVA	SVA_D	13.5397	0.503804	-26.875	4.83117e-07	Yes	-4193	ENSG00000119227	PIGZ
chr2	35422541	35424461	THE1B|THE1B-int|THE1B	+	LTR/ERVL-MaLR	THE1B-int	18.4362	0.631195	-29.2084	4.84367e-07	Yes	-1158609	ENSG00000150938	CRIM1
chr5	69434724	69435132	L1PA10	-	LINE/L1	L1PA10	0.645798	13.7424	21.2797	4.8448e-07	Yes	60376	ENSG00000205571	SMN2
chr11	66558149	66558336	L2	-	LINE/L2	L2	0.640159	15.967	24.9422	4.85317e-07	Yes	0	ENSG00000173715	C11orf80
chr12	6994519	6994811	AluSg	-	SINE/Alu	AluSg	212.814	27.853	-7.64061	4.85946e-07	Yes	0	ENSG00000111671	SPSB2
chr15	25212507	25212805	AluSx1	+	SINE/Alu	AluSx1	0.980986	32.49	33.1198	4.85946e-07	Yes	0	ENSG00000128739	SNRPN
chr2	78547995	78549085	L1PA8	+	LINE/L1	L1PA8	19.1908	0.503804	-38.0918	4.85946e-07	Yes	-703728	ENSG00000143954	REG3G
chr2	201339529	201339924	MER115	+	DNA/hAT-Tip100	MER115	0.541273	14.9088	27.5441	4.85946e-07	Yes	0	ENSG00000196141	SPATS2L
chr20	32719617	32721485	SVA_D	+	Retroposon/SVA	SVA_D	70.3493	0.774291	-90.8563	4.85946e-07	Yes	-19480	ENSG00000125977	EIF2S2
chr5	140098736	140099048	AluY	+	SINE/Alu	AluY	12.1785	0.503804	-24.1732	4.85946e-07	Yes	12489	ENSG00000146007	ZMAT2
chrX	48516072	48516376	MSTD	-	LTR/ERVL-MaLR	MSTD	14.5507	0.503804	-28.8816	4.85946e-07	Yes	-18610	ENSG00000015285	WAS
chr15	63390455	63391986	SVA_D	+	Retroposon/SVA	SVA_D	116.208	0.699163	-166.21	4.86621e-07	Yes	-22014	ENSG00000103642	LACTB
chrX	132434011	132434063	MADE1	-	DNA/TcMar-Mariner	MADE1	0.539704	14.8356	27.4884	4.87274e-07	Yes	69	ENSG00000076716	GPC4
chr4	48364787	48366925	SVA_D	-	Retroposon/SVA	SVA_D	51.8236	0.503804	-102.865	4.88405e-07	Yes	0	ENSG00000109171	SLAIN2
chr11	102096354	102096655	L2a	+	LINE/L2	L2a	0.716293	16.2701	22.7143	4.8872e-07	Yes	0	ENSG00000137693	YAP1
chr15	59155886	59156077	L1M4	+	LINE/L1	L1M4	32.8394	0.630499	-52.0848	4.89484e-07	Yes	-1298	ENSG00000157450	RNF111
chr10	123279087	123279315	MIRc	-	SINE/MIR	MIRc	0.779694	15.8149	20.2835	4.89897e-07	Yes	0	ENSG00000066468	FGFR2
chr18	12873245	12875325	SVA_D	+	Retroposon/SVA	SVA_D	53.4521	1.2994	-41.1361	4.89897e-07	Yes	0	ENSG00000175354	PTPN2
chr18	77714027	77714156	FLAM_C	-	SINE/Alu	FLAM_C	11.8414	0.618914	-19.1326	4.89897e-07	Yes	-2364	ENSG00000122490	PQLC1
chr2	42926562	42927256	L2	-	LINE/L2	L2	2.60981	83.1391	31.8563	4.89897e-07	Yes	0	ENSG00000057935	MTA3
[truncated: 21,353 more rows]
