# Supplementary material for: Molecular Criteria for Defining the Naive Human Pluripotent State
Source: Cell Stem Cell. 2016 Oct 6;19(4):502–15. doi: 10.1016/j.stem.2016.06.011 (PMC5065525; doi:10.1016/j.stem.2016.06.011)
Supplement: Table S2. Top Ten Naive TEs with Highest Fold Change Compared with Primed ESCs — Related to Figure 1. [file mmc3.xlsx]

## Sheet: Supplemental Table 2
Supplemental Table 2. Top 10 naive TEs with highest fold change compared with primed ESCs.
chr	start	end	RepName	Class	mean Naive	mean Primed	FC
chr17	15770110	15771695	SVA_D	SVA	1417.1	0.9	-1542
chr4	48187835	48189464	SVA_B	SVA	1260.2	1.1	-1182
chr6	43392359	43393744	SVA_C	SVA	489	0.5	-971
chr7	54733678	54734688	MLT1J2-int	ERVL-MaLR	741.3	0.8	-937
chr1	24261449	24262991	SVA_D	SVA	718.4	0.9	-838
chr14	101295803	101295973	MIRb	SINE/MIR	882.3	1.1	-827
chr16	8164386	8165934	SVA_D	SVA	479.3	0.6	-760
chr1	76577139	76579019	SVA_D	SVA	456.1	0.6	-737
chr13	50166317	50168382	SVA_F	SVA	639.4	0.9	-730
chr13	46736400	46737787	SVA_C	SVA	366.4	0.5	-727
