# Supplementary material for: Molecular Criteria for Defining the Naive Human Pluripotent State
Source: Cell Stem Cell. 2016 Oct 6;19(4):502–15. doi: 10.1016/j.stem.2016.06.011 (PMC5065525; doi:10.1016/j.stem.2016.06.011)
Supplement: Table S3. A Summary of Various Statistics for Methylomes Included in This Study — Related to Figure 4. [file mmc4.xlsx]

## Sheet: Methylation Stats
Supplemental Table 3 - A summary of various statistics for DNA methylation data included in this study
Note: all statistics except Mapped Read Count and Bisulfite Non-conversion Rate are calculated on autosomes and X chromosome
Sample	Source	Data type	Mapped Read Count	Coverage of cytosines	Bisulfite Non-conversion Rate	Number of covered CpG Sites	Number of covered non-CpG Sites	Average Methylation Level for CpG Sites ***	Average Methylation Level for non-CpG Sites ***
WIBR2 4i/L/A	This study	MethylC-seq	798744439	30.3026	0.00439582	55076226	1097318812	0.312386	0.00231037
WIBR3 4i/L/A	This study	MethylC-seq	808833296	30.6718	0.0043714	54715334	1094516719	0.269461	0.00198091
WIBR3 (AAVS1-GFP) 5i/L/A	This study	MethylC-seq	736054383	30.0564	0.00437782	55685983	1101976738	0.284891	0.0023325
WIN1 5i/L/A	This study	MethylC-seq	787574459	32.794	0.00469515	55669780	1101824783	0.325335	0.00291487
WIBR3 DOX 12	This study	MethylC-seq	820539178	30.4444	0.00432321	54064727	1087320712	0.33169	0.00189908
WIBR3 DOX 16	This study	MethylC-seq	802113967	30.3283	0.00442194	54917563	1095716752	0.287042	0.00193404
Primed WIBR1	This study	MethylC-seq	859785532	34.9506	0.00474809	55810920	1102753584	0.787169	0.0042837
Primed WIBR2	This study	MethylC-seq	858073009	32.1959	0.00449697	54572030	1092768573	0.810407	0.00438456
Primed WIBR3	This study	MethylC-seq	807414505	30.56	0.00440378	54307926	1089770355	0.791899	0.00315139
Primed WIBR3 (AAVS1-GFP)	This study	MethylC-seq	876943869	35.7601	0.00458745	55822919	1102882201	0.775682	0.00361388
Re-primed WIBR3 4i/L/A	This study	MethylC-seq	739148055	30.0215	0.00437271	55686753	1102009933	0.769625	0.00447
Re-primed WIBR3 5i/L/A	This study	MethylC-seq	752821613	30.6612	0.00446171	55721887	1102133180	0.754157	0.0060452
NPC Re-primed WIBR3 4i/L/A	This study	MethylC-seq	762005494	30.1665	0.00487764	55690649	1102092536	0.763136	0.00505045
Naïve H9	PMID: 25215486	MethylC-seq	248862448	9.7289	0.47% **	41437447	897291385	0.280616	NA ****
Primed H9	PMID: 25215486	MethylC-seq	333144095	12.6035	0.92% **	41961358	911122839	0.815544	NA ****
ICM	PMID: 25079557	MethylC-seq	38935227*	5.1321	0.00574428	23112509	471514499	0.391257	NA ****
8 cells	PMID: 25079557	RRBS	41733272*	25.8248	0.0108156	7694551	37422607	0.195484	NA ****
Morula	PMID: 25079557	RRBS	37090500*	25.2714	0.00990964	7463845	35580950	0.179958	NA ****
* Number of mapped read pairs since this is paired-end data
** Bisulfite non-conversion rate estimated based on methylation level observed on autosome non-CpG sites rather than unmethlyated lambda
*** With bisulfite non-conversion rate subtracted
**** No evidence of non-CpG methylation because uncorrected non-CpG methylation level is smaller than bisulfite non-conversion rate or no unmethlyated spike-in available
