# Supplementary material for: Molecular Criteria for Defining the Naive Human Pluripotent State
Source: Cell Stem Cell. 2016 Oct 6;19(4):502–15. doi: 10.1016/j.stem.2016.06.011 (PMC5065525; doi:10.1016/j.stem.2016.06.011)
Supplement: Table S4. CpG Methylation Data on Candidate Imprinted DMRs — Related to Figure 5. [file mmc5.xlsx]

## Sheet: Supplemental_Table_4
Supplemental Table 4 - CpG methylation data on candidate imprinted DMRs
	Hypomethylated
	Imprinted DMRs (intermediate-methlyated)
	Hypermethylated
Imprinted DMR in Primed WIBR3	Imprinted DMR in Primed WIBR3 (AAVS1-GFP )	Imprinted DMR in Primed H9	chr	start	end	Gene(s) nearby	class in Court et al., 2014	WIBR2 4i/L/A	WIBR3 4i/L/A	WIBR3 5i/L/A	WIN1 5i/L/A	WIBR3 DOX 12	WIBR3 DOX 16	Primed WIBR1	Primed WIBR2	Primed WIBR3	Primed WIBR3 (AAVS1-GFP)	Re-primed WIBR3 4i/L/A	Re-primed WIBR3 5i/L/A	NPC Re-primed WIBR3 4i/L/A	Naïve H9	Primed H9	ICM
			1	40024626	40025540	PPIEL	novel	0.0431452	0.0208886	0.018404	0.0180321	0.108914	0.019633	0.541134	0.642965	0.577932	0.567315	0.117877	0.216526	0.159218	0	0.48531	0.469433
			1	68512505	68513486	DIRAS3 Ex2	novel	0.36154	0.185005	0.24721	0.107264	0.571054	0.476421	0.941469	0.958466	0.933976	0.932857	0.367159	0.943188	0.387456	0.522149	0.912592	0.452589
			1	68515433	68517545	DIRAS3	known	0.39261	0.25501	0.341797	0.0991808	0.625814	0.585933	0.648745	0.779783	0.778528	0.562321	0.208472	0.851518	0.116098	0.567705	0.446987	0.335063
			2	207114583	207136544	ZDBF2	known	0.359517	0.330509	0.339311	0.315827	0.446801	0.407201	0.490622	0.514963	0.498226	0.473651	0.79996	0.817027	0.821123	0.341584	0.884915	0.149089
			4	89618184	89619237	NAP1L5	known	0.0679081	0.0468535	0.014195	0.0185607	0.108163	0.020313	0.465625	0.609229	0.56175	0.937883	0.859307	0.336669	0.93461	0.039459	0.444669	0.700777
			6	3849082	3850359	IGF2R	known	0.403767	0.348647	0.144759	0.0323133	0.475548	0.304237	0.749638	0.723323	0.907261	0.956317	0.583256	0.913014	0.584798	0.419599	0.282597	0.441624
			6	144328078	144329888	FAM50B	known	0.269617	0.268583	0.153049	0.154288	0.237056	0.137929	0.459054	0.547377	0.630067	0.539933	0.0566392	0.0835232	0.0691964	0.120864	0.529986	0.40964
			6	160426558	160427561	PLAGL1	known	0.259303	0.16899	0.071932	0.06049	0.404517	0.24213	0.96511	0.975873	0.976202	0.968946	0.876896	0.960467	0.921129	0.249509	0.96132	0.584184
			6	170054504	170055618	WDR27	novel	0.181358	0.134666	0.24128	0.0919003	0.444346	0.337179	0.938127	0.887069	0.973417	0.731542	0.879662	0.855027	0.921998	0.381531	0.593368	0.611078
			7	50848726	50851312	PEG10	known	0.243996	0.218529	0.148066	0.120553	0.305877	0.229988	0.54451	0.656146	0.655959	0.597243	0.331746	0.281842	0.317688	0.129334	0.643329	0.269897
			7	94285537	94287960	MEST	known	0.218175	0.0497663	0.000404965	0.00383268	0.305179	0.19393	0.442147	0.573776	0.49419	0.458534	0.00522949	0.00460956	0.00474195	0.00110358	0.360987	0.579622
			7	130130122	130134388	GRB10	known	0.381138	0.268187	0.0394835	0.0195238	0.481919	0.397947	0.501042	0.550392	0.582909	0.563154	0.105389	0.215326	0.0779289	0.370752	0.526311	0.702094
			7	154862719	154863382	HTR5A	novel	0.148504	0.136844	0.115993	0.0943937	0.295418	0.121483	0.822507	0.58952	0.812975	0.823984	0.370077	0.811608	0.396169	0.286414	0.858686	0.636231
			8	37604992	37606088	COXRF56/ERLIN2	novel	0.0303776	0.0167479	0.017286	0.0182298	0.179733	0.0519647	0.940765	0.958937	0.946112	0.937204	0.386738	0.713288	0.372276	0.0902526	0.938795	0.502926
			8	141108147	141111081	TRAPPC9	known	0.153796	0.124275	0.0323599	0.0142605	0.233334	0.165572	0.610438	0.559909	0.530006	0.753612	0.0747318	0.0437795	0.081115	0.204605	0.468045	0.330841
			10	121578046	121578727	INPP5F	known	0.00390293	0.00699224	0.00244812	0.00605754	0.0888758	0.0356397	0.441139	0.365068	0.516257	0.0118377	0.0119095	0.240127	0.0138389	0.00183907	0.265737	0.475737
			11	2018812	2024740	H19	known	0.0198592	0.0173986	0.0200067	0.0195307	0.0852768	0.0232223	0.48009	0.550956	0.52677	0.498748	0.0546257	0.0593931	0.113599	0.0288461	0.500485	0.587752
			11	2153991	2155112	IGF2 DMR2	known	0.407582	0.356316	0.482273	0.487353	0.382429	0.308856	0.665108	0.618104	0.744922	0.713485	0.67577	0.700529	0.711451	0.379166	0.618053	0.34041
			11	2168333	2169768	IGF2 DMR0	known	0.426122	0.354452	0.386531	0.502039	0.369053	0.313974	0.356405	0.308003	0.372357	0.479179	0.558604	0.599499	0.54981	0.367303	0.615804	0.554256
			11	2719948	2722259	KvDMR1	known	0.319548	0.247126	0.00338362	0.00449016	0.330409	0.301425	0.523221	0.570216	0.604393	0.489198	0.364735	0.00544291	0.515595	0.269172	0.474321	0.411277
			13	48892341	48895763	RB1	known	0.452658	0.425223	0.429933	0.117426	0.617716	0.544486	0.900394	0.926888	0.919495	0.895756	0.888381	0.916211	0.887473	0.538114	0.938952	0.473985
			14	101275427	101278058	IG-DMR	known	0.196975	0.0870363	0.0261667	0.0199134	0.493697	0.467903	0.894242	0.858725	0.875794	0.895162	0.405849	0.404939	0.538824	0.0300857	0.91877	0.378871
			14	101290524	101293978	MEG3	known	0.343628	0.144032	0.0480252	0.0437007	0.711546	0.657103	0.947961	0.937979	0.94257	0.945388	0.56139	0.53611	0.597095	0.0876655	0.924085	0.118187
			14	101370741	101371419	MEG8	novel	0.299127	0.380814	0.44095	0.41546	0.117504	0.179721	0.0235005	0.0485534	0.020061	0.0272091	0.548543	0.585233	0.400133	0.583538	0.0185819	0.415308
			15	23807086	23812495	MKRN3/MIR4508	known	0.0724136	0.0539746	0.0457321	0.054918	0.100097	0.0568732	0.856283	0.881603	0.82654	0.840857	0.887636	0.926228	0.772628	0.0649969	0.888763	0.452717
			15	23892425	23894029	MAGEL2	known	0.071125	0.103373	0.0528013	0.0761251	0.113324	0.0801702	0.518431	0.462362	0.392065	0.405978	0.0759193	0.0874778	0.0645834	0.201852	0.402072	0.0397103
			15	23931451	23932759	NDN	known	0.18742	0.10838	0.097277	0.0647394	0.0805689	0.0871811	0.49116	0.620646	0.51051	0.5116	0.130601	0.136513	0.170163	0.134434	0.606671	0.100639
			15	24346736	24347142	SNRPN intragenic CpG32	novel	0.0933053	0.0662606	0.0796558	0.0657894	0.0613484	0.123029	0.55915	0.622369	0.857665	0.625807	0.135077	0.729154	0.218556	0.101812	0.421239	0.0880057
			15	24671872	24672679	SNRPN intragenic CpG29	novel	0.0975779	0.097833	0.114982	0.074143	0.192485	0.135409	0.53927	0.415577	0.757394	0.433549	0.172204	0.562729	0.235327	0.269113	0.458466	0.263486
			15	24722753	24723071	SNRPN intragenic CpG30	novel	0.0911456	0.0318605	0.0411986	0.0214829	0.068075	0.00235772	0.425555	0.482414	0.505212	0.525654	0.0703399	0.205145	0.0743303	0.0465852	0.38824	0.320343
			15	25017924	25018886	SNRPN intragenic CpG40	novel	0.0299516	0.0113257	0.00692162	0.0162726	0.0832599	0.0168547	0.927908	0.393044	0.423887	0.397269	0.0346058	0.0545789	0.0425777	0.00123784	0.360667	0.134256
			15	25068564	25069481	SNRPN	known	0.0641756	0.0756286	0.0555537	0.0359299	0.0660532	0.0469055	0.365514	0.310764	0.335365	0.331832	0.11689	0.0869837	0.131095	0.143818	0.285625	0.0711788
			15	25093008	25093829	SNRPN	known	8.84805e-05	5.33777e-05	0	0.00393617	0.0136543	0	0.703585	0.445302	0.48512	0.431199	0.00689943	0.0095332	0.00643093	0.0119006	0.355546	0.0548618
			15	25123027	25123905	SNRPN	known	0.0243713	0.0132497	0.0074835	0.00472992	0.11749	0.00977924	0.901292	0.912343	0.830008	0.86698	0.557898	0.885256	0.392198	0.0999963	0.928086	0.244256
			15	25200004	25201976	SNURF	known	0.178541	0.0545588	0.00156171	0.00763151	0.193943	0.1116	0.424284	0.394152	0.316726	0.34795	0.00281464	0	0	0.0249805	0.434967	0.465567
			15	99408496	99409650	IGF1R	known	0.00413296	0.00491652	0.00767038	0.00392554	0.117719	0.0154984	0.870179	0.743896	0.902208	0.167781	0.770872	0.77146	0.845157	0.100849	0.640532	0.276307
			16	3481801	3482388	ZNF597	novel	0.304562	0.171629	0.00263973	0.00044184	0.252474	0.21479	0.949003	0.922227	0.894303	0.940754	0.736085	0.659233	0.891091	0.0138216	0.922311	0
			16	3492828	3494463	ZNF597/NAA60	known	0.169666	0.296974	0.343629	0.343265	0.269437	0.25588	0.543949	0.505632	0.945196	0.489376	0.891159	0.917874	0.887341	0.508481	0.411695	0
			19	54040510	54042212	ZNF331	known	0.0733647	0.0146018	0.00840991	0.00886588	0.170349	0.0285535	0.559863	0.621539	0.605733	0.572866	0.102944	0.124353	0.153916	0.0164224	0.457725	0.354616
			19	54057086	54058425	ZNF331	novel	0.257411	0.221739	0.0277112	0.0175271	0.422554	0.24393	0.689385	0.821497	0.967093	0.959752	0.564413	0.952929	0.582107	0.180203	0.961645	0.459942
			19	57348493	57353271	PEG3	known	0.221397	0.172658	0.0311473	0.0171674	0.206337	0.0817153	0.884753	0.803078	0.743414	0.841512	0.122875	0.757499	0.0900358	0.0279954	0.876499	0.401578
			20	30134663	30135933	MCTS2P/HM13	known	0.0542493	0.0241061	0.00718288	0.0025988	0.224827	0.0310687	0.5094	0.905727	0.633672	0.550379	0.134868	0.128621	0.121849	0.00230837	0.433485	0.686563
			20	36148604	36150528	BLCAP_NNAT	known	0.0823712	0.0636466	0.089846	0.0622473	0.346464	0.19096	0.516509	0.58667	0.918825	0.532317	0.71579	0.671927	0.746703	0.130843	0.448057	0.477014
			20	42142365	42144040	L3MBTL	known	0.164985	0.0291563	0.019513	0.0178754	0.289357	0.196616	0.454148	0.466315	0.628154	0.541227	0.0480364	0.0447318	0.0614574	0.0340485	0.40923	0.776074
			20	57414039	57418612	GNAS	known	0.124385	0.158661	0.150739	0.0923337	0.361652	0.316724	0.908034	0.588813	0.566823	0.492267	0.884938	0.792725	0.929923	0.25633	0.466751	0.0355179
			20	57425649	57428033	NESP-AS/GNAS-AS1	known	0.1248	0.0783989	0.122843	0.0148216	0.439155	0.357945	0.0452152	0.343912	0.382318	0.374584	0.0316814	0.16351	0.0270373	0.392529	0.286673	0.588195
			20	57428905	57431463	GNAS XL	known	0.161382	0.097002	0.103423	0.050246	0.291483	0.147635	0.0288902	0.619112	0.530113	0.493652	0.0374257	0.0894651	0.0305305	0.35184	0.465279	0.540268
			20	57463265	57465201	GNAS Ex1A	known	0.00536623	0.00769389	0.0070169	0.00531791	0.0896209	0.011042	0.0579932	0.544688	0.138534	0.0725554	0.0315736	0.0528901	0.0444905	0.0115126	0.359143	0.525684
			21	40757510	40758276	WRB	novel	0.0259729	0.000506648	0.00800183	0.00502708	0.138534	0.0135961	0.919191	0.893991	0.853103	0.871921	0.705018	0.908833	0.733584	0.01343	0.900839	0.374421
			22	42077774	42078873	NHP2L1	novel	0.0146604	0.0206286	0.0115796	0.0241589	0.13123	0.0140803	0.0671806	0.534494	0.485297	0.521362	0.110492	0.084948	0.113779	0	0.364771	0.256882
